# Supplementary material for: Co-Deposited Proteins in Alzheimer’s Disease as a Potential Treasure Trove for Drug Repurposing
Source: Molecules. 2025 Apr 13;30(8):1736. doi: 10.3390/molecules30081736 (PMC12029215; doi:10.3390/molecules30081736)
Supplement: Supplementary file 1 [file molecules-30-01736-s001.zip › Supplementary File S1.xlsx]

## Sheet: Contents
Protein-protein and protein-drug interactions
Contents of Supplementary file 1
Table 1A	Protein-protein interactions from IntAct
Table 1B	Protein-drug interactions from DrugBank - AmyCo proteins only
Table 1C	Protein-drug interactions from DrugBank - AmyCo proteins & first neighbors

## Sheet: Table 1A
Protein-protein interactions from IntAct. Every row represents a protein-protein interaction with the Interactor A and Interactor B columns containing the UniProt Accesssion number of each corresponding protein.
Interactor A	Type	Interactor B
A4FUJ8	interacts with	O60260
A4FUJ8	interacts with	P09936
A4FUJ8	interacts with	P49768
A4FUJ8	interacts with	P49810
D3DTS7	interacts with	A4FUJ8
D3DTS7	interacts with	O75558
D3DTS7	interacts with	O75604
D3DTS7	interacts with	P20042
D3DTS7	interacts with	P45880
D3DTS7	interacts with	P48730
D3DTS7	interacts with	P63010
D3DTS7	interacts with	Q0P5N6
D3DTS7	interacts with	Q13113
D3DTS7	interacts with	Q2NKQ1
D3DTS7	interacts with	Q6DN90
D3DTS7	interacts with	Q6GQQ9
D3DTS7	interacts with	Q6PCB6
D3DTS7	interacts with	Q6PIV2
D3DTS7	interacts with	Q7Z602
D3DTS7	interacts with	Q7Z6I5
D3DTS7	interacts with	Q8IUC2
D3DTS7	interacts with	Q8NBJ7
D3DTS7	interacts with	Q8TDB4
D3DTS7	interacts with	Q8WUW1
D3DTS7	interacts with	Q8WVJ9
D3DTS7	interacts with	Q92993
D3DTS7	interacts with	Q96D59
D3DTS7	interacts with	Q9BYZ2
D3DTS7	interacts with	Q9C004
D3DTS7	interacts with	Q9C0A1
D3DTS7	interacts with	Q9UII2
D3DTS7	interacts with	Q9ULX5
D3DTS7	interacts with	Q9UPM6
D3DTS7	interacts with	Q9Y3D2
I6L9F6	interacts with	O14901
I6L9F6	interacts with	P05067
O00193	interacts with	P01023
O00213	interacts with	P05067
O00213	interacts with	Q07954
O00213	interacts with	Q92993
O00230	interacts with	P05067
O00308	interacts with	O60260
O00308	interacts with	Q9Y3C5
O00499	interacts with	P10636
O14576	interacts with	Q9UBQ0
O14645	interacts with	P42858
O14645	interacts with	P61158
O14656	interacts with	O75626
O14656	interacts with	P0C0S5
O14656	interacts with	P27986
O14656	interacts with	P57729
O14656	interacts with	P63010
O14656	interacts with	Q13113
O14656	interacts with	Q15019
O14656	interacts with	Q6DN90
O14656	interacts with	Q6PCB6
O14656	interacts with	Q6PIV2
O14656	interacts with	Q7Z6I5
O14656	interacts with	Q8TDB4
O14656	interacts with	Q92478
O14656	interacts with	Q99497
O14656	interacts with	Q9H147
O14656	interacts with	Q9NR90
O14656	interacts with	Q9UHI6
O14656	interacts with	Q9UII2
O14656	interacts with	Q9UNS2
O14672	interacts with	P60033
O14879	interacts with	P05067
O14879	interacts with	Q16543
O14901	interacts with	P42858
O14939	interacts with	P13051
O15130	interacts with	P13473
O15130	interacts with	Q9Y371
O15162	interacts with	Q9BYQ4
O15392	interacts with	P09936
O43236	interacts with	P05067
O43236	interacts with	P37840
O43236	interacts with	P42858
O43508	interacts with	P06493
O43736	interacts with	P05067
O43752	interacts with	P00533
O60260	interacts with	P29466
O60260	interacts with	Q13113
O60260	interacts with	Q8IUW3
O60260	interacts with	Q8WUW1
O60260	interacts with	Q9ULX5
O60293	interacts with	P05067
O60333	interacts with	I6L9F6
O60333	interacts with	O76041
O60333	interacts with	P09017
O60333	interacts with	P45880
O60333	interacts with	P46379
O60333	interacts with	P60891
O60333	interacts with	Q12756
O60333	interacts with	Q15007
O60333	interacts with	Q6ZNH5
O60333	interacts with	Q7L576
O60333	interacts with	Q7Z602
O60333	interacts with	Q8IUC2
O60333	interacts with	Q8N895
O60333	interacts with	Q8NBJ7
O60333	interacts with	Q96D59
O60333	interacts with	Q96FW1
O60333	interacts with	Q96LB9
O60333	interacts with	Q99932
O60333	interacts with	Q9C004
O60333	interacts with	Q9C026
O60333	interacts with	Q9H6S3
O60333	interacts with	Q9P1A6
O60333	interacts with	Q9UHY8
O60749	interacts with	Q9UNH7
O75069	interacts with	P02649
O75409	interacts with	O76024
O75409	interacts with	P02649
O75409	interacts with	P13473
O75409	interacts with	P28799
O75409	interacts with	P42858
O75409	interacts with	Q9Y371
O75558	interacts with	O14656
O75558	interacts with	O14901
O75558	interacts with	Q92876
O75558	interacts with	Q92993
O75558	interacts with	Q96A83
O75604	interacts with	O60260
O75604	interacts with	O60333
O75604	interacts with	O76024
O75604	interacts with	P42858
O75604	interacts with	Q00403
O75604	interacts with	Q01658
O75604	interacts with	Q9Y3C5
O75604	interacts with	Q9Y5Q9
O75616	interacts with	O14656
O75925	interacts with	O60333
O75925	interacts with	O76024
O75925	interacts with	P01023
O75925	interacts with	P28799
O75925	interacts with	P42858
O75955	interacts with	P05067
O76024	interacts with	I6L9F6
O76024	interacts with	I6L9I8
O76024	interacts with	O00308
O76024	interacts with	O15130
O76024	interacts with	P09565
O76024	interacts with	P27986
O76024	interacts with	P28347
O76024	interacts with	P29466
O76024	interacts with	P45880
O76024	interacts with	P46379
O76024	interacts with	P60891
O76024	interacts with	P68431
O76024	interacts with	Q12756
O76024	interacts with	Q15007
O76024	interacts with	Q3B7T1
O76024	interacts with	Q5TA79
O76024	interacts with	Q5W0Z9
O76024	interacts with	Q6GQQ9
O76024	interacts with	Q6ZNH5
O76024	interacts with	Q7L576
O76024	interacts with	Q7Z602
O76024	interacts with	Q86VF5
O76024	interacts with	Q8IUC2
O76024	interacts with	Q8IY40
O76024	interacts with	Q8N594
O76024	interacts with	Q8N895
O76024	interacts with	Q8NBJ7
O76024	interacts with	Q92997
O76024	interacts with	Q96D59
O76024	interacts with	Q96FW1
O76024	interacts with	Q96LB9
O76024	interacts with	Q99932
O76024	interacts with	Q9BQG1
O76024	interacts with	Q9C004
O76024	interacts with	Q9H6S3
O76024	interacts with	Q9H816
O76024	interacts with	Q9P1A6
O76024	interacts with	Q9UHY8
O76024	interacts with	Q9UIJ7
O76024	interacts with	Q9UNE7
O76024	interacts with	Q9UPM6
O76024	interacts with	Q9Y6F6
O76041	interacts with	P49810
O95411	interacts with	P05067
O95447	interacts with	O60333
O95447	interacts with	O76024
O95447	interacts with	P05067
O95447	interacts with	P28799
O95447	interacts with	P42858
O95447	interacts with	P54253
O95704	interacts with	P05067
O95704	interacts with	P27986
O95793	interacts with	P05067
O95793	interacts with	P62136
P00491	interacts with	O14576
P00491	interacts with	P05067
P00491	interacts with	P06241
P00491	interacts with	P63000
P00491	interacts with	Q15583
P00491	interacts with	Q92993
P00491	interacts with	Q9UQM7
P00533	interacts with	P04406
P00533	interacts with	P04792
P00533	interacts with	P05067
P00533	interacts with	P06493
P00533	interacts with	P07355
P00533	interacts with	P07900
P00533	interacts with	P07948
P00533	interacts with	P08238
P00533	interacts with	P10599
P00533	interacts with	P11021
P00533	interacts with	P11142
P00533	interacts with	P14625
P00533	interacts with	P25098
P00533	interacts with	P27348
P00533	interacts with	P31749
P00533	interacts with	P31946
P00533	interacts with	P31947
P00533	interacts with	P62158
P00533	interacts with	P63104
P00533	interacts with	P68366
P00533	interacts with	Q03135
P00533	interacts with	Q13561
P00533	interacts with	Q15109
P00533	interacts with	Q16543
P00533	interacts with	Q71U36
P00533	interacts with	Q92870
P00533	interacts with	Q9UNE7
P00738	interacts with	P02647
P00738	interacts with	P02649
P00748	interacts with	P13473
P01011	interacts with	Q9UBQ0
P01023	interacts with	A4FUJ8
P01023	interacts with	O75558
P01023	interacts with	O75616
P01023	interacts with	O75626
P01023	interacts with	P04141
P01023	interacts with	P04271
P01023	interacts with	P07948
P01023	interacts with	P09017
P01023	interacts with	P0C0S5
P01023	interacts with	P27986
P01023	interacts with	P28347
P01023	interacts with	P41218
P01023	interacts with	P43405
P01023	interacts with	P57729
P01023	interacts with	P60409
P01023	interacts with	P63010
P01023	interacts with	P68431
P01023	interacts with	Q6DN90
P01023	interacts with	Q6GQQ9
P01023	interacts with	Q6PCB6
P01023	interacts with	Q6PIV2
P01023	interacts with	Q7L576
P01023	interacts with	Q7Z6I5
P01023	interacts with	Q86WT6
P01023	interacts with	Q8IUC2
P01023	interacts with	Q8N895
P01023	interacts with	Q8TBB1
P01023	interacts with	Q8TDB4
P01023	interacts with	Q8WUW1
P01023	interacts with	Q8WVJ9
P01023	interacts with	Q92478
P01023	interacts with	Q92993
P01023	interacts with	Q96D59
P01023	interacts with	Q96FW1
P01023	interacts with	Q99497
P01023	interacts with	Q9BVJ6
P01023	interacts with	Q9H147
P01023	interacts with	Q9NR90
P01023	interacts with	Q9UBQ0
P01023	interacts with	Q9UHI6
P01023	interacts with	Q9UII2
P01023	interacts with	Q9ULV1
P01023	interacts with	Q9ULX5
P01023	interacts with	Q9UNE7
P01023	interacts with	Q9UNS2
P01023	interacts with	Q9UPM6
P01023	interacts with	Q9Y261
P01100	interacts with	P05067
P01100	interacts with	P05412
P01100	interacts with	P10909
P01100	interacts with	P17535
P01100	interacts with	P27986
P01100	interacts with	Q13526
P01116	interacts with	P04049
P01137	interacts with	P05067
P01138	interacts with	P05067
P01138	interacts with	P08138
P01138	interacts with	P20042
P01138	interacts with	Q99523
P02511	interacts with	P04792
P02511	interacts with	P60891
P02511	interacts with	Q16082
P02647	interacts with	P05067
P02647	interacts with	P13473
P02647	interacts with	P37840
P02647	interacts with	Q9Y371
P02649	interacts with	P01130
P02649	interacts with	P05067
P02649	interacts with	P09382
P02649	interacts with	P10636
P02649	interacts with	P11137
P02649	interacts with	P17028
P02649	interacts with	P26441
P02649	interacts with	P37840
P02649	interacts with	P52756
P02649	interacts with	Q06481
P02649	interacts with	Q13829
P02649	interacts with	Q14114
P02649	interacts with	Q16543
P02649	interacts with	Q53EL6
P02649	interacts with	Q6PID6
P02649	interacts with	Q6ZNA4
P02649	interacts with	Q8IUW3
P02649	interacts with	Q8IUW6
P02649	interacts with	Q8IY40
P02649	interacts with	Q8TBC4
P02649	interacts with	Q8WTV0
P02649	interacts with	Q9BYZ2
P02649	interacts with	Q9H6J7
P02649	interacts with	Q9H816
P02649	interacts with	Q9HBG4
P02649	interacts with	Q9NS23
P02649	interacts with	Q9NUB4
P02649	interacts with	Q9NYH9
P02649	interacts with	Q9UIJ7
P02649	interacts with	Q9Y3D2
P02649	interacts with	Q9Y6C2
P02743	interacts with	Q9Y5P4
P02760	interacts with	P07858
P02766	interacts with	P05067
P02766	interacts with	P27986
P02766	interacts with	P41218
P02766	interacts with	P45880
P02766	interacts with	P68431
P02766	interacts with	Q12756
P02766	interacts with	Q15109
P02766	interacts with	Q6GQQ9
P02766	interacts with	Q7Z602
P02766	interacts with	Q8NBJ7
P02766	interacts with	Q96D59
P02766	interacts with	Q96FW1
P02766	interacts with	Q9C004
P02766	interacts with	Q9UHY8
P02766	interacts with	Q9UNS2
P02795	interacts with	D3DTS7
P02795	interacts with	O14645
P02795	interacts with	O14901
P02795	interacts with	P02649
P02795	interacts with	P09429
P02795	interacts with	P21333
P02795	interacts with	P37840
P02795	interacts with	P42858
P02795	interacts with	Q96A83
P02795	interacts with	Q9UMF0
P03897	interacts with	P05067
P04049	interacts with	P00533
P04049	interacts with	P07900
P04049	interacts with	P31749
P04049	interacts with	P31947
P04049	interacts with	P67775
P04156	interacts with	P05067
P04156	interacts with	P10636
P04271	interacts with	O14576
P04271	interacts with	P41271
P04271	interacts with	P63000
P04271	interacts with	Q07954
P04406	interacts with	P04183
P04629	interacts with	P01138
P04629	interacts with	P05067
P04629	interacts with	Q13501
P04629	interacts with	Q99523
P04792	interacts with	O75604
P04792	interacts with	O75925
P04792	interacts with	P45880
P04792	interacts with	P46379
P04792	interacts with	P63104
P04792	interacts with	Q6GQQ9
P04792	interacts with	Q7Z602
P04792	interacts with	Q8IUC2
P04792	interacts with	Q8N594
P04792	interacts with	Q8NBJ7
P04792	interacts with	Q96D59
P04792	interacts with	Q96FW1
P04792	interacts with	Q96LB9
P04792	interacts with	Q99683
P04792	interacts with	Q99932
P04792	interacts with	Q9C004
P04792	interacts with	Q9UNE7
P04792	interacts with	Q9UNS2
P04792	interacts with	Q9UPM6
P05026	interacts with	O76024
P05067	interacts with	A0AVL1
P05067	interacts with	A4FUJ8
P05067	interacts with	D3DTS7
P05067	interacts with	O00744
P05067	interacts with	O14494
P05067	interacts with	O14576
P05067	interacts with	O14645
P05067	interacts with	O14656
P05067	interacts with	O14662
P05067	interacts with	O14672
P05067	interacts with	O14901
P05067	interacts with	O14939
P05067	interacts with	O15162
P05067	interacts with	O15392
P05067	interacts with	O43508
P05067	interacts with	O43680
P05067	interacts with	O43752
P05067	interacts with	O43852
P05067	interacts with	O60260
P05067	interacts with	O60333
P05067	interacts with	O60602
P05067	interacts with	O60749
P05067	interacts with	O75116
P05067	interacts with	O75553
P05067	interacts with	O75604
P05067	interacts with	O75888
P05067	interacts with	O76024
P05067	interacts with	O76041
P05067	interacts with	O94851
P05067	interacts with	O94985
P05067	interacts with	O96013
P05067	interacts with	O96018
P05067	interacts with	P00734
P05067	interacts with	P00748
P05067	interacts with	P00749
P05067	interacts with	P01011
P05067	interacts with	P01034
P05067	interacts with	P01116
P05067	interacts with	P01375
P05067	interacts with	P02511
P05067	interacts with	P02686
P05067	interacts with	P02743
P05067	interacts with	P04049
P05067	interacts with	P04181
P05067	interacts with	P04183
P05067	interacts with	P04216
P05067	interacts with	P04271
P05067	interacts with	P04406
P05067	interacts with	P04792
P05067	interacts with	P05026
P05067	interacts with	P21359
P05067	interacts with	P42704
P05067	interacts with	P51693
P05067	interacts with	P61457
P05067	interacts with	P61812
P05067	interacts with	P78352
P05067	interacts with	Q12891
P05067	interacts with	Q13625
P05067	interacts with	Q15392
P05067	interacts with	Q2NKQ1
P05067	interacts with	Q5HYA8
P05067	interacts with	Q5JRX3
P05067	interacts with	Q8IUW3
P05067	interacts with	Q99683
P05067	interacts with	Q99720
P05067	interacts with	Q99767
P05067	interacts with	Q9BYQ4
P05067	interacts with	Q9H7C9
P05067	interacts with	Q9UHY8
P05231	interacts with	P40189
P05231	interacts with	Q92673
P05231	interacts with	Q99523
P05412	interacts with	I6L9F6
P05412	interacts with	P05067
P05412	interacts with	P10809
P05412	interacts with	P11142
P05412	interacts with	P17535
P05412	interacts with	P20042
P05412	interacts with	P27986
P05412	interacts with	P63000
P05412	interacts with	Q71U36
P05412	interacts with	Q9NR30
P05412	interacts with	Q9UMX0
P05556	interacts with	P05067
P05556	interacts with	P27986
P06241	interacts with	O14645
P06241	interacts with	O14901
P06241	interacts with	P04406
P06241	interacts with	P05067
P06241	interacts with	P07900
P06241	interacts with	P13051
P06241	interacts with	P13473
P06241	interacts with	P23560
P06241	interacts with	P30519
P06241	interacts with	P31749
P06241	interacts with	P46379
P06241	interacts with	P99999
P06241	interacts with	Q06481
P06241	interacts with	Q16543
P06241	interacts with	Q96BI3
P06241	interacts with	Q99497
P06241	interacts with	Q9NZ42
P06241	interacts with	Q9UBQ0
P06241	interacts with	Q9UNE7
P06493	interacts with	O15392
P06493	interacts with	P05067
P06493	interacts with	P27986
P06493	interacts with	P31947
P07196	interacts with	O76041
P07196	interacts with	P05067
P07196	interacts with	P45880
P07196	interacts with	Q7L576
P07196	interacts with	Q8IUC2
P07196	interacts with	Q96LB9
P07196	interacts with	Q99932
P07196	interacts with	Q9BQG1
P07196	interacts with	Q9H6S3
P07237	interacts with	P01137
P07237	interacts with	P10636
P07237	interacts with	P28799
P07339	interacts with	I6L9I8
P07339	interacts with	O00308
P07339	interacts with	O15130
P07339	interacts with	P09565
P07339	interacts with	P28347
P07339	interacts with	P45880
P07339	interacts with	P68431
P07339	interacts with	Q12756
P07339	interacts with	Q15007
P07339	interacts with	Q5TA79
P07339	interacts with	Q5W0Z9
P07339	interacts with	Q6ZNH5
P07339	interacts with	Q7Z602
P07339	interacts with	Q86VF5
P07339	interacts with	Q8NBJ7
P07339	interacts with	Q96LB9
P07339	interacts with	Q9BQG1
P07339	interacts with	Q9C004
P07339	interacts with	Q9H6S3
P07339	interacts with	Q9P1A6
P07339	interacts with	Q9UKF2
P07339	interacts with	Q9Y6F6
P07355	interacts with	P10636
P07384	interacts with	P05067
P07384	interacts with	Q92934
P07437	interacts with	I6L9F6
P07437	interacts with	P05067
P07437	interacts with	P05412
P07437	interacts with	P27797
P07437	interacts with	Q5S007
P07602	interacts with	P05067
P07602	interacts with	P28799
P07858	interacts with	P41220
P07858	interacts with	Q96IK1
P07900	interacts with	P05067
P07900	interacts with	P05412
P07900	interacts with	P08238
P07900	interacts with	P11142
P07900	interacts with	Q13451
P07900	interacts with	Q16543
P07900	interacts with	Q71U36
P07900	interacts with	Q9UNE7
P07948	interacts with	P05067
P07948	interacts with	P07602
P07948	interacts with	P08238
P07948	interacts with	P27986
P07948	interacts with	Q96GW7
P07948	interacts with	Q96L34
P07948	interacts with	Q9BS26
P08138	interacts with	P05067
P08138	interacts with	Q96FE5
P08138	interacts with	Q9UNE7
P08238	interacts with	P04049
P08238	interacts with	P06241
P08238	interacts with	Q16543
P08238	interacts with	Q9UQM7
P08247	interacts with	P05067
P08247	interacts with	Q9Y371
P08253	interacts with	P05067
P08473	interacts with	P04792
P08473	interacts with	P05067
P08603	interacts with	P02649
P08887	interacts with	P05231
P08887	interacts with	Q92673
P09017	interacts with	P42858
P09017	interacts with	Q8N2W9
P09382	interacts with	P27797
P09382	interacts with	P35968
P09429	interacts with	P05067
P09429	interacts with	P68431
P09619	interacts with	P05067
P09619	interacts with	P06241
P09936	interacts with	P00533
P09936	interacts with	P05067
P09936	interacts with	Q13113
P09936	interacts with	Q6DN90
P09936	interacts with	Q9BYZ2
P09936	interacts with	Q9ULX5
P09936	interacts with	Q9UNS2
P09958	interacts with	P05067
P0C0S5	interacts with	Q92993
P0CG47	interacts with	O60260
P0CG47	interacts with	P05067
P10415	interacts with	P05067
P10415	interacts with	P67775
P10415	interacts with	Q13625
P10415	interacts with	Q92934
P10599	interacts with	P01023
P10599	interacts with	P04406
P10599	interacts with	P07900
P10599	interacts with	P23560
P10599	interacts with	P31749
P10636	interacts with	O15195
P10636	interacts with	O60260
P10636	interacts with	P00533
P10636	interacts with	P05067
P10636	interacts with	P06241
P10636	interacts with	P08238
P10636	interacts with	P11142
P10636	interacts with	P31749
P10636	interacts with	P31947
P10636	interacts with	P37840
P10636	interacts with	P49841
P10636	interacts with	P60709
P10636	interacts with	P62158
P10636	interacts with	Q13561
P10636	interacts with	Q71U36
P10636	interacts with	Q7KZI7
P10636	interacts with	Q8TCE9
P10636	interacts with	Q92608
P10636	interacts with	Q9C0A1
P10636	interacts with	Q9NR30
P10636	interacts with	Q9NY61
P10636	interacts with	Q9UNE7
P10636	interacts with	Q9UPY8
P10809	interacts with	P05067
P10809	interacts with	P61158
P10809	interacts with	Q9UBQ0
P10909	interacts with	P05067
P10909	interacts with	P37840
P10909	interacts with	Q9NZV6
P11021	interacts with	P04049
P11021	interacts with	P05067
P11021	interacts with	P14625
P11021	interacts with	P31749
P11021	interacts with	Q15084
P11021	interacts with	Q9BYF1
P11142	interacts with	O60260
P11142	interacts with	P05067
P11142	interacts with	P41220
P11142	interacts with	Q3B7T1
P11142	interacts with	Q5S007
P11142	interacts with	Q9UNE7
P11171	interacts with	P05067
P11277	interacts with	P05067
P11686	interacts with	P05067
P11940	interacts with	P05067
P12036	interacts with	P05067
P12036	interacts with	P10809
P13051	interacts with	P04271
P13051	interacts with	P05067
P13051	interacts with	P16671
P13051	interacts with	P61158
P13473	interacts with	P01011
P13473	interacts with	P08247
P13473	interacts with	P09936
P13473	interacts with	P42773
P13473	interacts with	P55212
P13473	interacts with	Q96KC8
P14625	interacts with	P05067
P14735	interacts with	P05067
P15086	interacts with	P05067
P15941	interacts with	P05067
P15941	interacts with	Q9BTD3
P16112	interacts with	P05067
P16234	interacts with	P05067
P16671	interacts with	P05067
P16671	interacts with	P07948
P17028	interacts with	P05067
P17028	interacts with	P51693
P17535	interacts with	P05067
P17612	interacts with	O14494
P17612	interacts with	P00491
P17612	interacts with	P04271
P17612	interacts with	P04406
P17612	interacts with	P05067
P17612	interacts with	P07900
P17612	interacts with	P23560
P17612	interacts with	P27986
P17612	interacts with	P31749
P17612	interacts with	P40227
P17612	interacts with	P42858
P17612	interacts with	P48730
P17612	interacts with	P49841
P17612	interacts with	P54253
P17612	interacts with	P84022
P17612	interacts with	Q13200
P17612	interacts with	Q5S007
P17612	interacts with	Q8NE08
P17612	interacts with	Q92870
P17612	interacts with	Q9UBQ0
P17612	interacts with	Q9UNE7
P17677	interacts with	P05067
P17677	interacts with	Q05655
P17948	interacts with	P98160
P17980	interacts with	P05067
P17980	interacts with	P54253
P17980	interacts with	Q14203
P18509	interacts with	P05067
P18509	interacts with	P10909
P18669	interacts with	P05067
P18827	interacts with	P05067
P19404	interacts with	O75925
P19404	interacts with	P05067
P19404	interacts with	P06241
P19404	interacts with	P07437
P19404	interacts with	P10599
P19404	interacts with	P35222
P19404	interacts with	P57729
P19404	interacts with	P62158
P19404	interacts with	P63010
P19404	interacts with	Q6AZY7
P19404	interacts with	Q6GQQ9
P19404	interacts with	Q86WT6
P19404	interacts with	Q8IUW3
P19404	interacts with	Q8TBB1
P19404	interacts with	Q8WUW1
P19404	interacts with	Q96D59
P19404	interacts with	Q96FW1
P19404	interacts with	Q9GZS3
P19404	interacts with	Q9NS23
P19404	interacts with	Q9ULX5
P19404	interacts with	Q9UNS2
P19404	interacts with	Q9Y261
P19404	interacts with	Q9Y3D2
P19419	interacts with	P05067
P19544	interacts with	P05067
P20042	interacts with	P05067
P20042	interacts with	P19404
P20042	interacts with	P20340
P20226	interacts with	P05067
P20226	interacts with	Q00403
P20226	interacts with	Q00535
P20340	interacts with	P05067
P20674	interacts with	P05067
P20674	interacts with	P27986
P21333	interacts with	P05067
P21333	interacts with	Q8TCE9
P21333	interacts with	Q96IK1
P21673	interacts with	P05067
P21673	interacts with	Q8TBB1
P21917	interacts with	P05067
P21917	interacts with	P17677
P21917	interacts with	P61764
P21980	interacts with	P05067
P22612	interacts with	P05067
P22694	interacts with	P05067
P22694	interacts with	P08238
P22694	interacts with	P17612
P22694	interacts with	Q92624
P23142	interacts with	P05067
P23443	interacts with	P05067
P23560	interacts with	P05067
P23560	interacts with	P60891
P23560	interacts with	Q00535
P23560	interacts with	Q15109
P23560	interacts with	Q8WW43
P25090	interacts with	P05067
P25098	interacts with	P05067
P26196	interacts with	P10636
P26196	interacts with	P17028
P26441	interacts with	P05067
P26441	interacts with	P40189
P27348	interacts with	P04049
P27348	interacts with	P10636
P27348	interacts with	Q5S007
P27797	interacts with	P04792
P27797	interacts with	P05067
P27824	interacts with	P04271
P27824	interacts with	P05067
P27824	interacts with	P43405
P27986	interacts with	P05067
P27986	interacts with	P23443
P27986	interacts with	P84022
P28062	interacts with	O60333
P28062	interacts with	O76024
P28062	interacts with	P04792
P28062	interacts with	P05067
P28062	interacts with	P28799
P28062	interacts with	Q9Y3C5
P28347	interacts with	P28799
P28482	interacts with	P05067
P28482	interacts with	P10415
P28482	interacts with	P61764
P28482	interacts with	Q15349
P28799	interacts with	P09017
P28799	interacts with	P09565
P28799	interacts with	P45880
P28799	interacts with	Q96LB9
P28799	interacts with	Q99523
P28799	interacts with	Q9H6S3
P28799	interacts with	Q9ULX5
P29353	interacts with	P00533
P29353	interacts with	P04629
P29353	interacts with	P05067
P29353	interacts with	P63104
P29353	interacts with	Q05655
P29400	interacts with	P05067
P29466	interacts with	O14494
P29466	interacts with	P05067
P29466	interacts with	P27986
P29466	interacts with	P84022
P30101	interacts with	P05067
P30101	interacts with	P10909
P30101	interacts with	P27797
P30519	interacts with	P05067
P30533	interacts with	P01130
P30533	interacts with	P05067
P30533	interacts with	Q07954
P30533	interacts with	Q92673
P30533	interacts with	Q99523
P31146	interacts with	P05067
P31749	interacts with	P04792
P31749	interacts with	P07900
P31749	interacts with	P08238
P31749	interacts with	P49841
P31946	interacts with	P04049
P31946	interacts with	P05067
P31946	interacts with	P27348
P31946	interacts with	P63104
P31946	interacts with	Q5S007
P31946	interacts with	Q99683
P31947	interacts with	Q5S007
P32745	interacts with	P05067
P35222	interacts with	O14656
P35222	interacts with	P01023
P35222	interacts with	P02511
P35222	interacts with	P04406
P35222	interacts with	P07900
P35222	interacts with	P13473
P35222	interacts with	P23560
P35222	interacts with	P42858
P35222	interacts with	P49841
P35222	interacts with	P55212
P35222	interacts with	Q13625
P35222	interacts with	Q9GZQ8
P35222	interacts with	Q9UKE5
P35968	interacts with	P29353
P36507	interacts with	P04049
P36507	interacts with	P05067
P36507	interacts with	P11142
P36507	interacts with	P27348
P36507	interacts with	P31946
P36507	interacts with	P68366
P36544	interacts with	P05067
P37231	interacts with	P10909
P37231	interacts with	P42858
P37840	interacts with	A4FUJ8
P37840	interacts with	O00308
P37840	interacts with	O15392
P37840	interacts with	O60260
P37840	interacts with	O75604
P37840	interacts with	O75925
P37840	interacts with	O96013
P37840	interacts with	P00533
P37840	interacts with	P05067
P37840	interacts with	P06241
P37840	interacts with	P07437
P37840	interacts with	P07948
P37840	interacts with	P09017
P37840	interacts with	P13473
P37840	interacts with	P17980
P37840	interacts with	P28347
P37840	interacts with	P42858
P37840	interacts with	P49841
P37840	interacts with	P62158
P37840	interacts with	Q5S007
P40227	interacts with	P05067
P40227	interacts with	Q8WUW1
P40692	interacts with	P07355
P40692	interacts with	P07858
P40692	interacts with	P11142
P40692	interacts with	P62328
P40692	interacts with	P63010
P40763	interacts with	P05067
P41218	interacts with	O14656
P41218	interacts with	P28799
P41218	interacts with	P49810
P41218	interacts with	Q92993
P41220	interacts with	O60260
P41220	interacts with	Q5S007
P41227	interacts with	P05067
P41227	interacts with	P27986
P41227	interacts with	P63000
P41236	interacts with	P05067
P41236	interacts with	P49841
P41236	interacts with	P62136
P41271	interacts with	P05067
P41271	interacts with	P43405
P41586	interacts with	P05067
P42338	interacts with	P05067
P42338	interacts with	P27348
P42338	interacts with	P27986
P42574	interacts with	P05067
P42574	interacts with	P10599
P42704	interacts with	P63000
P42773	interacts with	P05067
P42858	interacts with	A4FUJ8
P42858	interacts with	I6L9F6
P42858	interacts with	O00308
P42858	interacts with	O14662
P42858	interacts with	O15130
P42858	interacts with	O15392
P42858	interacts with	O60749
P42858	interacts with	O75955
P42858	interacts with	O76041
P42858	interacts with	O94851
P42858	interacts with	P04141
P42858	interacts with	P04156
P42858	interacts with	P04406
P42858	interacts with	P05067
P42858	interacts with	P06241
P42858	interacts with	P07437
P42858	interacts with	P08247
P42858	interacts with	P09429
P42858	interacts with	P11142
P42858	interacts with	P17980
P42858	interacts with	P20042
P42858	interacts with	P27986
P42858	interacts with	P28062
P42858	interacts with	P28347
P42858	interacts with	P29466
P42858	interacts with	P31749
P42858	interacts with	P31946
P42858	interacts with	P40227
P42858	interacts with	P41218
P42858	interacts with	P42574
P42858	interacts with	P62158
P42858	interacts with	Q9GZQ8
P43004	interacts with	P10636
P43004	interacts with	P42858
P43250	interacts with	P05067
P43250	interacts with	P08238
P43354	interacts with	P05067
P43405	interacts with	O14576
P43405	interacts with	P05067
P43405	interacts with	P63000
P43405	interacts with	Q07954
P43681	interacts with	P05067
P43681	interacts with	P20042
P43681	interacts with	P83916
P43681	interacts with	Q92673
P43681	interacts with	Q9NZR2
P45880	interacts with	O14901
P45880	interacts with	O60260
P45880	interacts with	P42858
P45880	interacts with	Q8WUW1
P46089	interacts with	P05067
P46379	interacts with	O60260
P46379	interacts with	P05067
P46379	interacts with	P28799
P46379	interacts with	P37840
P46379	interacts with	P45880
P46379	interacts with	Q8WUW1
P46779	interacts with	P05067
P46779	interacts with	P10636
P48047	interacts with	P05067
P48047	interacts with	P42858
P48454	interacts with	P05067
P48730	interacts with	O14494
P48730	interacts with	P04271
P48730	interacts with	P05067
P48730	interacts with	P07602
P48730	interacts with	P25098
P48730	interacts with	P37840
P48730	interacts with	P42858
P48730	interacts with	P84022
P48730	interacts with	Q00403
P48730	interacts with	Q01658
P48730	interacts with	Q03135
P48730	interacts with	Q8IU99
P48730	interacts with	Q8WTV0
P48730	interacts with	Q9BS26
P48730	interacts with	Q9BVJ6
P48730	interacts with	Q9UBQ0
P48736	interacts with	P05067
P49711	interacts with	P05067
P49755	interacts with	P05067
P49755	interacts with	P49768
P49757	interacts with	P05067
P49768	interacts with	O14494
P49768	interacts with	P05067
P49768	interacts with	P50502
P49768	interacts with	P53350
P49768	interacts with	P68431
P49768	interacts with	Q12891
P49768	interacts with	Q15392
P49768	interacts with	Q16543
P49768	interacts with	Q2NKQ1
P49768	interacts with	Q8TDB4
P49768	interacts with	Q96FW1
P49768	interacts with	Q9BYQ4
P49768	interacts with	Q9GZS3
P49768	interacts with	Q9NZC2
P49768	interacts with	Q9UHY8
P49768	interacts with	Q9ULX5
P49768	interacts with	Q9UMX0
P49810	interacts with	O94851
P49810	interacts with	P05067
P49810	interacts with	P27986
P49810	interacts with	P29466
P49810	interacts with	P68431
P49810	interacts with	Q13113
P49840	interacts with	P05067
P49840	interacts with	P08238
P49840	interacts with	P42858
P49841	interacts with	P04406
P49841	interacts with	P05067
P50502	interacts with	P02649
P50502	interacts with	P42858
P51572	interacts with	P05067
P51572	interacts with	P10415
P51572	interacts with	P42858
P51693	interacts with	P04183
P51693	interacts with	Q06481
P51693	interacts with	Q9UBQ0
P52756	interacts with	P27797
P52756	interacts with	P42858
P53350	interacts with	P05067
P53350	interacts with	Q15583
P53350	interacts with	Q9Y5Q9
P53778	interacts with	P05067
P54253	interacts with	A4FUJ8
P54253	interacts with	O60260
P54253	interacts with	O75604
P54253	interacts with	O75925
P54253	interacts with	O76041
P54253	interacts with	O95411
P54253	interacts with	P05067
P54253	interacts with	P06241
P54253	interacts with	P09017
P54253	interacts with	P11142
P54253	interacts with	P20042
P54253	interacts with	P27348
P54253	interacts with	P28062
P54253	interacts with	P28347
P54253	interacts with	P31749
P54253	interacts with	P31946
P54253	interacts with	P37840
P54253	interacts with	P40227
P54253	interacts with	Q92993
P55212	interacts with	P01011
P55212	interacts with	P37840
P55212	interacts with	P42574
P55212	interacts with	P42773
P55212	interacts with	P42858
P56211	interacts with	P05067
P56817	interacts with	O14672
P56817	interacts with	P05067
P56817	interacts with	P49768
P56817	interacts with	Q9Y287
P57729	interacts with	Q5S007
P60033	interacts with	P00533
P60033	interacts with	P02647
P60033	interacts with	P02649
P60033	interacts with	P05556
P60033	interacts with	Q8WTV0
P60201	interacts with	P05067
P60409	interacts with	O14656
P60409	interacts with	P19544
P60409	interacts with	P28799
P60409	interacts with	P41227
P60409	interacts with	P42858
P60409	interacts with	Q13526
P60409	interacts with	Q5TA79
P60409	interacts with	Q9BYQ4
P60709	interacts with	P05067
P60709	interacts with	P11142
P60709	interacts with	P42858
P60709	interacts with	Q16543
P60709	interacts with	Q9UBQ0
P60891	interacts with	I6L9F6
P60891	interacts with	O00308
P60891	interacts with	O75604
P60891	interacts with	P05067
P60891	interacts with	P45880
P60891	interacts with	Q15007
P60891	interacts with	Q6GQQ9
P60891	interacts with	Q6ZNH5
P60891	interacts with	Q8N594
P60891	interacts with	Q8N895
P60891	interacts with	Q92997
P60891	interacts with	Q96D59
P60891	interacts with	Q96FW1
P60891	interacts with	Q96LB9
P60891	interacts with	Q99683
P60891	interacts with	Q99932
P60891	interacts with	Q9C004
P60891	interacts with	Q9UHY8
P61158	interacts with	P05067
P61158	interacts with	P17535
P61204	interacts with	P05067
P61278	interacts with	P05067
P61457	interacts with	Q8TBB1
P61586	interacts with	P05067
P61764	interacts with	O14901
P61764	interacts with	O75558
P61764	interacts with	P05067
P61764	interacts with	P11142
P61764	interacts with	P42858
P61812	interacts with	P13051
P62136	interacts with	P04271
P62136	interacts with	P05067
P62136	interacts with	P31749
P62136	interacts with	P42858
P62136	interacts with	P43405
P62158	interacts with	P05067
P62158	interacts with	P63000
P62158	interacts with	Q9UQM7
P62328	interacts with	P05067
P62837	interacts with	P05067
P62837	interacts with	Q92993
P62837	interacts with	Q96FW1
P62837	interacts with	Q9Y3C5
P62937	interacts with	P05067
P62937	interacts with	Q00535
P62942	interacts with	P05067
P63000	interacts with	P05067
P63000	interacts with	P27986
P63010	interacts with	O60260
P63010	interacts with	P05067
P63010	interacts with	P09936
P63010	interacts with	P37840
P63010	interacts with	P42858
P63010	interacts with	P49768
P63010	interacts with	P54253
P63010	interacts with	Q99497
P63104	interacts with	P04049
P63104	interacts with	P10636
P63104	interacts with	P27348
P63104	interacts with	P31947
P63104	interacts with	P54253
P63104	interacts with	P60709
P63104	interacts with	P62158
P63104	interacts with	P68431
P63104	interacts with	Q13625
P63104	interacts with	Q5S007
P63151	interacts with	P05067
P63151	interacts with	P67775
P63151	interacts with	Q5S007
P63151	interacts with	Q9BQ95
P67775	interacts with	P05067
P67775	interacts with	P31749
P67775	interacts with	P40227
P68363	interacts with	P05067
P68363	interacts with	P37840
P68363	interacts with	Q71U36
P68366	interacts with	P05067
P68400	interacts with	P05067
P68400	interacts with	P09017
P68400	interacts with	P31946
P68400	interacts with	Q92876
P68400	interacts with	Q92997
P68431	interacts with	O60260
P68431	interacts with	P13473
P68431	interacts with	P28799
P68431	interacts with	P37840
P68431	interacts with	P42858
P68431	interacts with	Q9Y371
P68431	interacts with	Q9Y5B9
P83916	interacts with	P05067
P83916	interacts with	P06241
P83916	interacts with	P09936
P83916	interacts with	P42858
P83916	interacts with	P68431
P83916	interacts with	Q8TBB1
P84022	interacts with	O00308
P84022	interacts with	P05067
P84022	interacts with	Q13501
P98082	interacts with	P05067
P98082	interacts with	P84022
P98160	interacts with	P28799
P98160	interacts with	P35968
P99999	interacts with	P05067
P99999	interacts with	P37840
Q00005	interacts with	P05067
Q00005	interacts with	P05412
Q00005	interacts with	P07437
Q00005	interacts with	P11021
Q00005	interacts with	P40227
Q00005	interacts with	P67775
Q00266	interacts with	P05067
Q00266	interacts with	P42858
Q00403	interacts with	P05067
Q00535	interacts with	O60260
Q00535	interacts with	P05067
Q00535	interacts with	P09936
Q00535	interacts with	P40227
Q00535	interacts with	P61158
Q01094	interacts with	P05067
Q01658	interacts with	P05067
Q01658	interacts with	P46379
Q02156	interacts with	P00533
Q02156	interacts with	P05067
Q02156	interacts with	P08238
Q02156	interacts with	P37840
Q02156	interacts with	P63104
Q02246	interacts with	P00533
Q02246	interacts with	P05067
Q02410	interacts with	P05067
Q02410	interacts with	P49768
Q02818	interacts with	P05067
Q03013	interacts with	P05067
Q03135	interacts with	P05067
Q03135	interacts with	P63000
Q05516	interacts with	P05231
Q05516	interacts with	P42858
Q05586	interacts with	P05067
Q05655	interacts with	P05067
Q05655	interacts with	P06241
Q05655	interacts with	Q9UBQ0
Q05BL1	interacts with	P05067
Q05BL1	interacts with	P26196
Q05BL1	interacts with	P62136
Q06481	interacts with	P04271
Q06481	interacts with	P05067
Q06481	interacts with	P05412
Q06481	interacts with	P43405
Q06481	interacts with	P84022
Q06481	interacts with	Q9BVJ6
Q06481	interacts with	Q9BX74
Q07817	interacts with	P10909
Q07817	interacts with	Q13625
Q07817	interacts with	Q92934
Q07866	interacts with	P05067
Q07954	interacts with	P00533
Q07954	interacts with	P02649
Q07954	interacts with	P05067
Q07954	interacts with	Q9UBQ0
Q08722	interacts with	P05067
Q08722	interacts with	P15941
Q08752	interacts with	P05067
Q08752	interacts with	P48047
Q0P5N6	interacts with	O60260
Q0P5N6	interacts with	P05067
Q0P5N6	interacts with	P37840
Q0P5N6	interacts with	P42858
Q0P5N6	interacts with	P49810
Q0P5N6	interacts with	P54253
Q12756	interacts with	P28799
Q12891	interacts with	P42858
Q13113	interacts with	P05067
Q13113	interacts with	P37840
Q13113	interacts with	P42858
Q13113	interacts with	P49768
Q13113	interacts with	P54253
Q13113	interacts with	P60033
Q13148	interacts with	A4FUJ8
Q13148	interacts with	O00308
Q13148	interacts with	O15392
Q13148	interacts with	O60260
Q13148	interacts with	O75604
Q13148	interacts with	P05067
Q13148	interacts with	P09565
Q13148	interacts with	P28062
Q13148	interacts with	P46379
Q13148	interacts with	P48730
Q13148	interacts with	P60891
Q13148	interacts with	P63010
Q13148	interacts with	Q0P5N6
Q13155	interacts with	P05067
Q13155	interacts with	Q8TBB1
Q13190	interacts with	P05067
Q13200	interacts with	P10636
Q13200	interacts with	P27797
Q13200	interacts with	Q13148
Q13303	interacts with	P05067
Q13303	interacts with	P42858
Q13393	interacts with	P05067
Q13451	interacts with	P08238
Q13451	interacts with	P10636
Q13485	interacts with	O75925
Q13485	interacts with	P05067
Q13485	interacts with	P84022
Q13501	interacts with	O14576
Q13501	interacts with	P05067
Q13501	interacts with	P07437
Q13501	interacts with	P19544
Q13501	interacts with	P37840
Q13501	interacts with	P42858
Q13501	interacts with	P54253
Q13501	interacts with	Q16543
Q13501	interacts with	Q5S007
Q13501	interacts with	Q9UBQ0
Q13501	interacts with	Q9UNE7
Q13526	interacts with	P04049
Q13526	interacts with	P05067
Q13526	interacts with	P68400
Q13561	interacts with	P05067
Q13561	interacts with	P42858
Q13564	interacts with	P05067
Q13625	interacts with	P62136
Q13765	interacts with	P05067
Q13765	interacts with	P13051
Q13829	interacts with	P01100
Q13829	interacts with	P42858
Q13829	interacts with	P54253
Q13829	interacts with	Q16543
Q13867	interacts with	P04271
Q13867	interacts with	P05067
Q13867	interacts with	P29466
Q13867	interacts with	P43405
Q13867	interacts with	Q06481
Q13867	interacts with	Q07954
Q13867	interacts with	Q9BVJ6
Q13867	interacts with	Q9UBQ0
Q14031	interacts with	P05067
Q14114	interacts with	I6L9F6
Q14114	interacts with	P10599
Q14114	interacts with	P35222
Q14114	interacts with	P48730
Q14114	interacts with	Q06481
Q14114	interacts with	Q92993
Q14114	interacts with	Q99683
Q14203	interacts with	A4FUJ8
Q14203	interacts with	O00308
Q14203	interacts with	O14576
Q14203	interacts with	O15392
Q14203	interacts with	P05067
Q14203	interacts with	P10636
Q14203	interacts with	P42574
Q14203	interacts with	P46379
Q14203	interacts with	P63010
Q14203	interacts with	Q13561
Q14203	interacts with	Q6DN90
Q14203	interacts with	Q8WUW1
Q14203	interacts with	Q8WVJ9
Q14203	interacts with	Q96D59
Q14203	interacts with	Q96FW1
Q14203	interacts with	Q99932
Q14203	interacts with	Q9BYZ2
Q14203	interacts with	Q9GZS3
Q14203	interacts with	Q9UHY8
Q14203	interacts with	Q9ULX5
Q14203	interacts with	Q9UNS2
Q14289	interacts with	P05067
Q14289	interacts with	P06241
Q14790	interacts with	P04049
Q14790	interacts with	P05067
Q14790	interacts with	P13051
Q14790	interacts with	P51572
Q14790	interacts with	P53350
Q15007	interacts with	P42858
Q15019	interacts with	P05067
Q15019	interacts with	Q99719
Q15036	interacts with	P05067
Q15084	interacts with	P05067
Q15109	interacts with	P04271
Q15109	interacts with	P05067
Q15113	interacts with	P05067
Q15118	interacts with	P05067
Q15172	interacts with	P05067
Q15172	interacts with	P67775
Q15349	interacts with	O14901
Q15349	interacts with	P05067
Q15583	interacts with	O14494
Q15583	interacts with	P05067
Q15583	interacts with	P27986
Q15583	interacts with	P84022
Q15583	interacts with	Q9UBQ0
Q15699	interacts with	P02743
Q15699	interacts with	Q92993
Q15714	interacts with	P05067
Q16082	interacts with	P05067
Q16143	interacts with	O75925
Q16143	interacts with	P05067
Q16143	interacts with	P37840
Q16143	interacts with	Q9GZS3
Q16143	interacts with	Q9UNS2
Q16352	interacts with	P05067
Q16352	interacts with	P37840
Q16363	interacts with	P05067
Q16512	interacts with	O75558
Q16512	interacts with	P05067
Q16512	interacts with	P07196
Q16543	interacts with	P04049
Q16543	interacts with	P31749
Q16637	interacts with	P01023
Q16637	interacts with	P42858
Q16650	interacts with	O60260
Q16650	interacts with	P05067
Q16650	interacts with	P37840
Q16650	interacts with	P42858
Q16650	interacts with	P54253
Q16740	interacts with	O76024
Q16740	interacts with	P05067
Q16740	interacts with	P28799
Q16740	interacts with	P37840
Q16740	interacts with	P42858
Q16740	interacts with	P67775
Q16740	interacts with	Q13148
Q16828	interacts with	P05067
Q16828	interacts with	P28482
Q2NKQ1	interacts with	O60260
Q2NKQ1	interacts with	P37840
Q2NKQ1	interacts with	P42858
Q2NKQ1	interacts with	P49810
Q2NKQ1	interacts with	P54253
Q3B7T1	interacts with	P05067
Q3B7T1	interacts with	P42858
Q3B7T1	interacts with	P54253
Q3SYB3	interacts with	P02649
Q3SYB3	interacts with	P13473
Q3SYB3	interacts with	P42858
Q3SYB3	interacts with	P49810
Q3SYB3	interacts with	P99999
Q53EL6	interacts with	P49810
Q5S007	interacts with	P07900
Q5S007	interacts with	P08238
Q5S007	interacts with	P10636
Q5S007	interacts with	P31749
Q5S007	interacts with	P48047
Q5S007	interacts with	P48730
Q5S007	interacts with	P49841
Q5S007	interacts with	P62136
Q5S007	interacts with	P63000
Q5S007	interacts with	Q13200
Q5S007	interacts with	Q16543
Q5S007	interacts with	Q71U36
Q5S007	interacts with	Q7L576
Q5S007	interacts with	Q9UNE7
Q5TA79	interacts with	P28799
Q68DU8	interacts with	P05067
Q6AZY7	interacts with	P05067
Q6DN90	interacts with	O60260
Q6DN90	interacts with	P05067
Q6DN90	interacts with	P37840
Q6DN90	interacts with	P42858
Q6DN90	interacts with	P49768
Q6DN90	interacts with	P54253
Q6DN90	interacts with	Q13148
Q6GQQ9	interacts with	O14645
Q6GQQ9	interacts with	O14901
Q6GQQ9	interacts with	O60260
Q6GQQ9	interacts with	O60333
Q6GQQ9	interacts with	P0CG47
Q6GQQ9	interacts with	P13473
Q6GQQ9	interacts with	P37840
Q6GQQ9	interacts with	P46379
Q6GQQ9	interacts with	P54253
Q6GQQ9	interacts with	P55212
Q6GQQ9	interacts with	Q13148
Q6GQQ9	interacts with	Q14203
Q6GQQ9	interacts with	Q9UMX0
Q6GQQ9	interacts with	Q9Y3C5
Q6I9W9	interacts with	P05067
Q6IAD4	interacts with	O76024
Q6IAD4	interacts with	P05067
Q6IAD4	interacts with	P28799
Q6IPE9	interacts with	P05067
Q6P4J0	interacts with	P05067
Q6PCB6	interacts with	P37840
Q6PCB6	interacts with	P42858
Q6PID6	interacts with	O14645
Q6PID6	interacts with	O14901
Q6PIV2	interacts with	P37840
Q6PIV2	interacts with	P42858
Q6PK61	interacts with	P05067
Q6UY14	interacts with	P07858
Q6ZNA4	interacts with	O60260
Q6ZNA4	interacts with	P05067
Q6ZNA4	interacts with	P37840
Q6ZNA4	interacts with	P42858
Q6ZNA4	interacts with	P49768
Q6ZNA4	interacts with	P54253
Q6ZNA4	interacts with	Q99497
Q6ZNH5	interacts with	P28799
Q6ZNH5	interacts with	P42858
Q6ZW49	interacts with	P05067
Q6ZW49	interacts with	P48730
Q71U36	interacts with	P05067
Q71U36	interacts with	P40227
Q71U36	interacts with	P42858
Q71U36	interacts with	P63104
Q71U36	interacts with	P68366
Q7KZI7	interacts with	P27348
Q7KZI7	interacts with	P31946
Q7KZI7	interacts with	P63104
Q7L576	interacts with	O14901
Q7Z2H8	interacts with	P05067
Q7Z602	interacts with	O60260
Q7Z602	interacts with	P28799
Q7Z602	interacts with	P42858
Q7Z6I5	interacts with	O14645
Q7Z6I5	interacts with	O14901
Q7Z6I5	interacts with	P42858
Q7Z6I5	interacts with	P46379
Q7Z6I5	interacts with	P55212
Q7Z6I5	interacts with	Q9UMX0
Q86VF5	interacts with	P28799
Q86WT6	interacts with	O14901
Q86WT6	interacts with	O60333
Q86WT6	interacts with	P13473
Q86WT6	interacts with	P30519
Q86WT6	interacts with	P46379
Q86WT6	interacts with	P54253
Q86WT6	interacts with	P55212
Q86WT6	interacts with	Q13148
Q86WT6	interacts with	Q9Y371
Q8IU99	interacts with	P05067
Q8IUC2	interacts with	P28799
Q8IUC2	interacts with	P42858
Q8IUC2	interacts with	P54253
Q8IUC2	interacts with	P62328
Q8IUC2	interacts with	Q92876
Q8IUC2	interacts with	Q9UMX0
Q8IUQ4	interacts with	P05067
Q8IUQ4	interacts with	P48730
Q8IUQ4	interacts with	P54253
Q8IUQ4	interacts with	Q06481
Q8IUQ4	interacts with	Q13148
Q8IUQ4	interacts with	Q92876
Q8IUQ4	interacts with	Q96A83
Q8IUQ4	interacts with	Q9UPY8
Q8IUW3	interacts with	P42858
Q8IUW3	interacts with	P54253
Q8IUW6	interacts with	P05067
Q8IVG9	interacts with	P05067
Q8IWL8	interacts with	P05067
Q8IY40	interacts with	P42858
Q8N0S8	interacts with	P05067
Q8N2W9	interacts with	I6L9F6
Q8N2W9	interacts with	P05067
Q8N2W9	interacts with	P27797
Q8N2W9	interacts with	P42858
Q8N2W9	interacts with	Q05BL1
Q8N423	interacts with	P05067
Q8N4C7	interacts with	O14901
Q8N4C7	interacts with	P01023
Q8N4C7	interacts with	P61764
Q8N594	interacts with	O60260
Q8N594	interacts with	O60333
Q8N594	interacts with	P05067
Q8N594	interacts with	P37840
Q8N594	interacts with	P42858
Q8N594	interacts with	P54253
Q8N594	interacts with	Q13148
Q8N594	interacts with	Q14203
Q8N594	interacts with	Q9Y3C5
Q8N895	interacts with	P05067
Q8N895	interacts with	P28799
Q8N895	interacts with	P37840
Q8N895	interacts with	P42858
Q8N895	interacts with	P49810
Q8N895	interacts with	P54253
Q8N895	interacts with	Q13148
Q8NBJ7	interacts with	P28799
Q8NBJ7	interacts with	P42858
Q8NE08	interacts with	O14901
Q8NE08	interacts with	P05067
Q8NE08	interacts with	P63151
Q8NE08	interacts with	Q9UJY5
Q8NE08	interacts with	Q9UNE7
Q8NHT4	interacts with	P05067
Q8TBB1	interacts with	O60260
Q8TBB1	interacts with	P04271
Q8TBB1	interacts with	P37840
Q8TBB1	interacts with	P42858
Q8TBB1	interacts with	P54253
Q8TBB1	interacts with	P55212
Q8TBB1	interacts with	P61204
Q8TBB1	interacts with	P62937
Q8TBB1	interacts with	P63104
Q8TBB1	interacts with	Q13148
Q8TBB1	interacts with	Q13829
Q8TBB1	interacts with	Q92997
Q8TBB1	interacts with	Q9Y3C5
Q8TBC4	interacts with	P05067
Q8TBC4	interacts with	Q13564
Q8TCE9	interacts with	P42858
Q8TCE9	interacts with	Q8TBB1
Q8TDB4	interacts with	O60260
Q8TDB4	interacts with	P00533
Q8TDB4	interacts with	P05067
Q8TDB4	interacts with	P37840
Q8TDB4	interacts with	P42858
Q8TDB4	interacts with	P49810
Q8TDB4	interacts with	P54253
Q8TDB4	interacts with	Q13148
Q8WTV0	interacts with	P05067
Q8WTV0	interacts with	P05412
Q8WUB8	interacts with	P05067
Q8WUW1	interacts with	O14901
Q8WUW1	interacts with	O60333
Q8WUW1	interacts with	P09936
Q8WUW1	interacts with	P28799
Q8WUW1	interacts with	P37840
Q8WUW1	interacts with	P42858
Q8WV41	interacts with	P05067
Q8WV41	interacts with	P41227
Q8WV41	interacts with	P42858
Q8WV41	interacts with	Q92993
Q8WVJ9	interacts with	P37840
Q8WVJ9	interacts with	P42858
Q8WVJ9	interacts with	P54253
Q8WVK1	interacts with	P05067
Q8WW43	interacts with	P05067
Q92478	interacts with	P42858
Q92529	interacts with	O75558
Q92529	interacts with	P05067
Q92599	interacts with	P04271
Q92599	interacts with	P05067
Q92624	interacts with	O14901
Q92624	interacts with	P05067
Q92624	interacts with	P07602
Q92624	interacts with	P48730
Q92624	interacts with	Q9UIJ7
Q92673	interacts with	P00491
Q92673	interacts with	P05067
Q92673	interacts with	P19404
Q92673	interacts with	P20042
Q92673	interacts with	P83916
Q92673	interacts with	Q8N0S8
Q92673	interacts with	Q92993
Q92743	interacts with	P10636
Q92870	interacts with	A4FUJ8
Q92870	interacts with	O15392
Q92870	interacts with	O75925
Q92870	interacts with	P05067
Q92870	interacts with	P06241
Q92870	interacts with	P45880
Q92870	interacts with	P63010
Q92870	interacts with	Q0P5N6
Q92870	interacts with	Q6DN90
Q92870	interacts with	Q6PCB6
Q92870	interacts with	Q6PIV2
Q92870	interacts with	Q7Z6I5
Q92870	interacts with	Q8IUC2
Q92870	interacts with	Q8IUW3
Q92870	interacts with	Q8N895
Q92870	interacts with	Q8NBJ7
Q92870	interacts with	Q8TDB4
Q92870	interacts with	Q96D59
Q92870	interacts with	Q9UQM7
Q92870	interacts with	Q9Y3D2
Q92876	interacts with	O00308
Q92876	interacts with	P05067
Q92876	interacts with	P37840
Q92876	interacts with	P51572
Q92876	interacts with	P52756
Q92915	interacts with	P05067
Q92934	interacts with	P05067
Q92934	interacts with	P27348
Q92934	interacts with	P31946
Q92934	interacts with	P31947
Q92934	interacts with	P63104
Q92993	interacts with	O14656
Q92993	interacts with	P04183
Q92993	interacts with	P04406
Q92993	interacts with	P05067
Q92993	interacts with	P07900
Q92993	interacts with	P09017
Q92993	interacts with	P20042
Q92993	interacts with	P23560
Q92993	interacts with	P42858
Q92997	interacts with	O60333
Q92997	interacts with	P05067
Q92997	interacts with	P48730
Q92997	interacts with	Q5S007
Q92997	interacts with	Q6ZNH5
Q96A83	interacts with	P05067
Q96A83	interacts with	Q6PID6
Q96AX1	interacts with	P01011
Q96AX1	interacts with	P01023
Q96AX1	interacts with	P05067
Q96AX1	interacts with	Q13561
Q96AX1	interacts with	Q14790
Q96BI3	interacts with	P05067
Q96BI3	interacts with	P49768
Q96BI3	interacts with	Q9NZ42
Q96D59	interacts with	O60260
Q96D59	interacts with	P37840
Q96D59	interacts with	P42858
Q96D59	interacts with	P54253
Q96D59	interacts with	Q00403
Q96D59	interacts with	Q01658
Q96D59	interacts with	Q13148
Q96FE5	interacts with	P05067
Q96FE5	interacts with	P23142
Q96FW1	interacts with	O14645
Q96FW1	interacts with	O14901
Q96FW1	interacts with	O60260
Q96FW1	interacts with	P05067
Q96FW1	interacts with	P0CG47
Q96FW1	interacts with	P28799
Q96FW1	interacts with	P37840
Q96FW1	interacts with	P46379
Q96FW1	interacts with	P54253
Q96FW1	interacts with	Q13148
Q96FW1	interacts with	Q8WUW1
Q96FW1	interacts with	Q99497
Q96GM8	interacts with	P05067
Q96GW7	interacts with	P05067
Q96GW7	interacts with	P48730
Q96GW7	interacts with	Q06481
Q96IK1	interacts with	Q8N2W9
Q96KC8	interacts with	P01011
Q96L34	interacts with	P05067
Q96L34	interacts with	P48730
Q96L34	interacts with	Q06481
Q96LB9	interacts with	O60260
Q96QK1	interacts with	P05067
Q96QK1	interacts with	Q9UBQ0
Q96S59	interacts with	P05067
Q96S59	interacts with	P62136
Q96S59	interacts with	Q9NRI5
Q99466	interacts with	P05067
Q99497	interacts with	P05067
Q99497	interacts with	P42858
Q99497	interacts with	Q6DN90
Q99497	interacts with	Q8IUW3
Q99497	interacts with	Q9BYZ2
Q99497	interacts with	Q9UBQ0
Q99497	interacts with	Q9ULX5
Q99523	interacts with	P05067
Q99523	interacts with	P23560
Q99523	interacts with	P26441
Q99523	interacts with	Q9UBQ0
Q99538	interacts with	P01034
Q99547	interacts with	P05067
Q99683	interacts with	O60333
Q99683	interacts with	P10599
Q99683	interacts with	P20042
Q99683	interacts with	P28799
Q99683	interacts with	P31749
Q99683	interacts with	P42858
Q99683	interacts with	P63104
Q99683	interacts with	Q92876
Q99683	interacts with	Q9UBQ0
Q99714	interacts with	P05067
Q99714	interacts with	Q96FW1
Q99719	interacts with	P05067
Q99932	interacts with	O60260
Q99932	interacts with	P05067
Q99932	interacts with	P37840
Q99932	interacts with	P42858
Q99932	interacts with	P49768
Q99932	interacts with	P54253
Q99932	interacts with	Q13148
Q9BQ95	interacts with	P02649
Q9BQ95	interacts with	P49768
Q9BQ95	interacts with	P49810
Q9BQG1	interacts with	P42858
Q9BS26	interacts with	P05067
Q9BS26	interacts with	Q06481
Q9BTD3	interacts with	P05067
Q9BTI6	interacts with	P05067
Q9BVJ6	interacts with	O14576
Q9BVJ6	interacts with	P05067
Q9BVJ6	interacts with	P42858
Q9BVJ6	interacts with	P63000
Q9BX74	interacts with	P05067
Q9BX74	interacts with	P29466
Q9BXM7	interacts with	O15392
Q9BXM7	interacts with	P00491
Q9BXM7	interacts with	P05067
Q9BXM7	interacts with	P28347
Q9BXM7	interacts with	P42858
Q9BXM7	interacts with	P63010
Q9BXM7	interacts with	Q13113
Q9BXM7	interacts with	Q6DN90
Q9BXM7	interacts with	Q8N895
Q9BXM7	interacts with	Q99932
Q9BXM7	interacts with	Q9BYZ2
Q9BXM7	interacts with	Q9GZQ8
Q9BXM7	interacts with	Q9UBQ0
Q9BXM7	interacts with	Q9UHY8
Q9BYF1	interacts with	P05067
Q9BYF1	interacts with	P05556
Q9BYQ4	interacts with	O60260
Q9BYQ4	interacts with	P37840
Q9BYQ4	interacts with	P42858
Q9BYQ4	interacts with	P54253
Q9BYQ4	interacts with	Q13148
Q9BYQ4	interacts with	Q5TA79
Q9BYQ4	interacts with	Q8TBB1
Q9BYQ4	interacts with	Q96FE5
Q9BYQ4	interacts with	Q99497
Q9BYZ2	interacts with	O60260
Q9BYZ2	interacts with	P05067
Q9BYZ2	interacts with	P37840
Q9BYZ2	interacts with	P42858
Q9BYZ2	interacts with	P49768
Q9BYZ2	interacts with	P54253
Q9BYZ2	interacts with	Q13148
Q9C004	interacts with	O60260
Q9C004	interacts with	P13473
Q9C004	interacts with	P28799
Q9C004	interacts with	P55212
Q9C004	interacts with	Q92876
Q9C004	interacts with	Q9UMX0
Q9C026	interacts with	P05067
Q9C026	interacts with	P48730
Q9C026	interacts with	P54253
Q9C026	interacts with	Q13148
Q9GZQ8	interacts with	O14576
Q9GZQ8	interacts with	O60260
Q9GZQ8	interacts with	P05067
Q9GZQ8	interacts with	P28799
Q9GZQ8	interacts with	Q13501
Q9GZS3	interacts with	O60260
Q9GZS3	interacts with	P05067
Q9GZS3	interacts with	P28799
Q9GZS3	interacts with	P37840
Q9GZS3	interacts with	P42858
Q9GZS3	interacts with	P49810
Q9GZS3	interacts with	P54253
Q9GZS3	interacts with	Q13148
Q9GZS3	interacts with	Q99497
Q9H147	interacts with	P42858
Q9H270	interacts with	O14901
Q9H270	interacts with	P05067
Q9H270	interacts with	Q96AX1
Q9H6J7	interacts with	P42858
Q9H7C9	interacts with	P42858
Q9H816	interacts with	P42858
Q9H816	interacts with	P49768
Q9HC96	interacts with	P04792
Q9HC96	interacts with	P10636
Q9HC96	interacts with	P42858
Q9NP59	interacts with	P05067
Q9NR30	interacts with	P42858
Q9NRI5	interacts with	P07437
Q9NRI5	interacts with	P10909
Q9NRI5	interacts with	P27348
Q9NRI5	interacts with	P63104
Q9NRI5	interacts with	Q13561
Q9NRI5	interacts with	Q14203
Q9NS23	interacts with	P42858
Q9NSC5	interacts with	O76041
Q9NSC5	interacts with	P05067
Q9NSC5	interacts with	Q16512
Q9NSC5	interacts with	Q16543
Q9NSC5	interacts with	Q8TBB1
Q9NSC5	interacts with	Q92997
Q9NUB4	interacts with	P42858
Q9NUB4	interacts with	P54253
Q9NY61	interacts with	P05067
Q9NY61	interacts with	P27986
Q9NY61	interacts with	P63000
Q9NYH9	interacts with	O14901
Q9NYH9	interacts with	P42858
Q9NZ42	interacts with	P05067
Q9NZ42	interacts with	P49755
Q9NZ42	interacts with	P49768
Q9NZC2	interacts with	P02649
Q9NZC2	interacts with	P05067
Q9NZR2	interacts with	P05067
Q9NZR2	interacts with	P63151
Q9NZU0	interacts with	P05067
Q9NZV6	interacts with	P05067
Q9P0L2	interacts with	P05067
Q9P0L2	interacts with	P63104
Q9P1A6	interacts with	P28799
Q9UBD9	interacts with	P02649
Q9UBQ0	interacts with	I6L9F6
Q9UBQ0	interacts with	O60260
Q9UBQ0	interacts with	P27986
Q9UBQ0	interacts with	P29466
Q9UBQ0	interacts with	P37840
Q9UBQ0	interacts with	P63000
Q9UGJ0	interacts with	P05067
Q9UHI6	interacts with	P42858
Q9UHY8	interacts with	O60260
Q9UHY8	interacts with	P37840
Q9UHY8	interacts with	P42858
Q9UHY8	interacts with	P54253
Q9UII2	interacts with	I6L9F6
Q9UII2	interacts with	O14901
Q9UIJ7	interacts with	P04406
Q9UIJ7	interacts with	P23142
Q9UIJ7	interacts with	P23560
Q9UIJ7	interacts with	P28799
Q9UIJ7	interacts with	P42858
Q9UIK5	interacts with	P05067
Q9UJC3	interacts with	P05067
Q9UJC3	interacts with	Q00535
Q9UJY5	interacts with	I6L9F6
Q9UJY5	interacts with	P05067
Q9UKE5	interacts with	P10909
Q9UKE5	interacts with	Q9NRI5
Q9ULV1	interacts with	P42858
Q9ULX5	interacts with	P05067
Q9ULX5	interacts with	P37840
Q9ULX5	interacts with	P42858
Q9ULX5	interacts with	P54253
Q9ULX5	interacts with	Q13148
Q9UMF0	interacts with	P05067
Q9UMF0	interacts with	P45880
Q9UMF0	interacts with	Q96FW1
Q9UMX0	interacts with	P05067
Q9UMX0	interacts with	P41271
Q9UMX0	interacts with	P46379
Q9UMX0	interacts with	P49810
Q9UMX0	interacts with	Q99932
Q9UMX0	interacts with	Q9H147
Q9UNE7	interacts with	O60260
Q9UNE7	interacts with	P01011
Q9UNE7	interacts with	P08238
Q9UNE7	interacts with	P27986
Q9UNE7	interacts with	P28799
Q9UNE7	interacts with	P31749
Q9UNE7	interacts with	P42858
Q9UNE7	interacts with	P61158
Q9UNE7	interacts with	P62837
Q9UNE7	interacts with	Q07954
Q9UNE7	interacts with	Q9UBQ0
Q9UNH7	interacts with	P05067
Q9UNH7	interacts with	P56817
Q9UNH7	interacts with	Q14203
Q9UNS2	interacts with	O60260
Q9UNS2	interacts with	P28799
Q9UNS2	interacts with	P37840
Q9UNS2	interacts with	P42858
Q9UPM6	interacts with	P28799
Q9UPM6	interacts with	P37840
Q9UPM6	interacts with	P42858
Q9UPM6	interacts with	P54253
Q9UPY8	interacts with	P05412
Q9UPY8	interacts with	Q13561
Q9UQF2	interacts with	P05067
Q9UQM7	interacts with	O14494
Q9UQM7	interacts with	P04271
Q9UQM7	interacts with	P04406
Q9UQM7	interacts with	P05067
Q9UQM7	interacts with	P07900
Q9UQM7	interacts with	P13051
Q9UQM7	interacts with	P23560
Q9UQM7	interacts with	P27986
Q9UQM7	interacts with	P31749
Q9UQM7	interacts with	P41271
Q9UQM7	interacts with	P84022
Q9UQM7	interacts with	Q16543
Q9UQM7	interacts with	Q8IUC2
Q9UQM7	interacts with	Q9BVJ6
Q9UQM7	interacts with	Q9UBQ0
Q9UQM7	interacts with	Q9UNE7
Q9Y272	interacts with	O00308
Q9Y272	interacts with	P05067
Q9Y287	interacts with	P05067
Q9Y2W7	interacts with	P05067
Q9Y2W7	interacts with	P40189
Q9Y371	interacts with	P01011
Q9Y371	interacts with	Q96KC8
Q9Y3C5	interacts with	I6L9I8
Q9Y3C5	interacts with	O60260
Q9Y3C5	interacts with	P05067
Q9Y3C5	interacts with	P09017
Q9Y3C5	interacts with	P0CG47
Q9Y3C5	interacts with	P28347
Q9Y3C5	interacts with	P45880
Q9Y3C5	interacts with	P46379
Q9Y3C5	interacts with	P68431
Q9Y3C5	interacts with	Q5W0Z9
Q9Y3C5	interacts with	Q6ZNH5
Q9Y3C5	interacts with	Q7Z602
Q9Y3C5	interacts with	Q8IUC2
Q9Y3C5	interacts with	Q8N895
Q9Y3C5	interacts with	Q8WUW1
Q9Y3C5	interacts with	Q96D59
Q9Y3C5	interacts with	Q96FW1
Q9Y3C5	interacts with	Q99932
Q9Y3C5	interacts with	Q9BQG1
Q9Y3C5	interacts with	Q9C004
Q9Y3C5	interacts with	Q9GZS3
Q9Y3C5	interacts with	Q9ULX5
Q9Y3C5	interacts with	Q9UNS2
Q9Y3C5	interacts with	Q9UPM6
Q9Y3D2	interacts with	P37840
Q9Y3D2	interacts with	P42858
Q9Y5B9	interacts with	P05067
Q9Y5Q9	interacts with	P05067
Q9Y5Q9	interacts with	P42858
Q9Y5Q9	interacts with	P46379
Q9Y5Q9	interacts with	P48730
Q9Y5Q9	interacts with	Q96D59
Q9Y5Z0	interacts with	O75558
Q9Y5Z0	interacts with	P05067
Q9Y605	interacts with	O14656
Q9Y605	interacts with	O14901
Q9Y605	interacts with	O60333
Q9Y605	interacts with	O76024
Q9Y605	interacts with	P01023
Q9Y605	interacts with	P10599
Q9Y605	interacts with	P42858
Q9Y605	interacts with	P49768
Q9Y605	interacts with	P54253
Q9Y605	interacts with	P60891
Q9Y605	interacts with	Q8WUW1
Q9Y605	interacts with	Q92870
Q9Y6C2	interacts with	P42858
Q9Y6C2	interacts with	Q01658
Q9Y6F6	interacts with	P28799

## Sheet: Table 1B
Protein-drug interactions from DrugBank - AmyCo proteins only. Every row represents a protein-drug interaction with the Protein containing the UniProt Accesssion number of the corresponding protein and the Drug column containing the DrugBank ID number for the corresponding drug.
Protein	Type	Drug
P00533	interacts with	DB10772
P00734	interacts with	DB01593
P00734	interacts with	DB09130
P00734	interacts with	DB14487
P00738	interacts with	DB14533
P00738	interacts with	DB14548
P00748	interacts with	DB01593
P00748	interacts with	DB14487
P01011	interacts with	DB01593
P01011	interacts with	DB14487
P01011	interacts with	DB14533
P01011	interacts with	DB14548
P01023	interacts with	DB00102
P01023	interacts with	DB00515
P01023	interacts with	DB00626
P01023	interacts with	DB01593
P01023	interacts with	DB06796
P01023	interacts with	DB08888
P01023	interacts with	DB09130
P01023	interacts with	DB12965
P01023	interacts with	DB14487
P01023	interacts with	DB14533
P01023	interacts with	DB14548
P01137	interacts with	DB10770
P01137	interacts with	DB10772
P01138	interacts with	DB09221
P01375	interacts with	DB05017
P01375	interacts with	DB05470
P01375	interacts with	DB05513
P01375	interacts with	DB05744
P01375	interacts with	DB05767
P01375	interacts with	DB09221
P01375	interacts with	DB10770
P01375	interacts with	DB10772
P01375	interacts with	DB11967
P01375	interacts with	DB12140
P02647	interacts with	DB00877
P02647	interacts with	DB01593
P02647	interacts with	DB09130
P02647	interacts with	DB11886
P02647	interacts with	DB14487
P02647	interacts with	DB14533
P02647	interacts with	DB14548
P02649	interacts with	DB00877
P02649	interacts with	DB01593
P02649	interacts with	DB09130
P02649	interacts with	DB11886
P02649	interacts with	DB14487
P02649	interacts with	DB14533
P02649	interacts with	DB14548
P02743	interacts with	DB01593
P02743	interacts with	DB01651
P02743	interacts with	DB07579
P02743	interacts with	DB07580
P02743	interacts with	DB09130
P02743	interacts with	DB14487
P02766	interacts with	DB01593
P02766	interacts with	DB02709
P02766	interacts with	DB09130
P02766	interacts with	DB14487
P02766	interacts with	DB14533
P02766	interacts with	DB14548
P02795	interacts with	DB00515
P02795	interacts with	DB01593
P02795	interacts with	DB09130
P02795	interacts with	DB12965
P02795	interacts with	DB14487
P02795	interacts with	DB14533
P02795	interacts with	DB14548
P04156	interacts with	DB09130
P04406	interacts with	DB09130
P05067	interacts with	DB00746
P05067	interacts with	DB01370
P05067	interacts with	DB01593
P05067	interacts with	DB02235
P05067	interacts with	DB02709
P05067	interacts with	DB03754
P05067	interacts with	DB04892
P05067	interacts with	DB05088
P05067	interacts with	DB05150
P05067	interacts with	DB05846
P05067	interacts with	DB05938
P05067	interacts with	DB06782
P05067	interacts with	DB09130
P05067	interacts with	DB09148
P05067	interacts with	DB09149
P05067	interacts with	DB09151
P05067	interacts with	DB12274
P05067	interacts with	DB14487
P05067	interacts with	DB14517
P05067	interacts with	DB14518
P05067	interacts with	DB14533
P05067	interacts with	DB14548
P05231	interacts with	DB01404
P05231	interacts with	DB05017
P05231	interacts with	DB05470
P05231	interacts with	DB05513
P05231	interacts with	DB05744
P05231	interacts with	DB05767
P05231	interacts with	DB09036
P05231	interacts with	DB09221
P05231	interacts with	DB10770
P05231	interacts with	DB10772
P05231	interacts with	DB11967
P05231	interacts with	DB12140
P05231	interacts with	DB13127
P07237	interacts with	DB01593
P07237	interacts with	DB09130
P07237	interacts with	DB14487
P07237	interacts with	DB14533
P07237	interacts with	DB14548
P07339	interacts with	DB02216
P07339	interacts with	DB03028
P07339	interacts with	DB03096
P07339	interacts with	DB07542
P07339	interacts with	DB08740
P07437	interacts with	DB09130
P07858	interacts with	DB02108
P07858	interacts with	DB02148
P07858	interacts with	DB02685
P07858	interacts with	DB02855
P07858	interacts with	DB03329
P07858	interacts with	DB03588
P07858	interacts with	DB04126
P07858	interacts with	DB04579
P07858	interacts with	DB07160
P07858	interacts with	DB07219
P07858	interacts with	DB07223
P07858	interacts with	DB07224
P07858	interacts with	DB07225
P07858	interacts with	DB07231
P07858	interacts with	DB14962
P07900	interacts with	DB09130
P07900	interacts with	DB09221
P08238	interacts with	DB09221
P08603	interacts with	DB01593
P08603	interacts with	DB09130
P08603	interacts with	DB14487
P08603	interacts with	DB14533
P08603	interacts with	DB14548
P09619	interacts with	DB00102
P09619	interacts with	DB09221
P09619	interacts with	DB10770
P10415	interacts with	DB01229
P10415	interacts with	DB01248
P10636	interacts with	DB00448
P10636	interacts with	DB00637
P10636	interacts with	DB01229
P10636	interacts with	DB01248
P10636	interacts with	DB14914
P10809	interacts with	DB09130
P10909	interacts with	DB01593
P10909	interacts with	DB09130
P10909	interacts with	DB14487
P10909	interacts with	DB14533
P10909	interacts with	DB14548
P11021	interacts with	DB09130
P11137	interacts with	DB01229
P11137	interacts with	DB01248
P11142	interacts with	DB09130
P14625	interacts with	DB09130
P14735	interacts with	DB00626
P14735	interacts with	DB14487
P14735	interacts with	DB14533
P14735	interacts with	DB14548
P16234	interacts with	DB00102
P16234	interacts with	DB10772
P17948	interacts with	DB09221
P17948	interacts with	DB10770
P18669	interacts with	DB09130
P23560	interacts with	DB09130
P27797	interacts with	DB09130
P30101	interacts with	DB01593
P30101	interacts with	DB09130
P30101	interacts with	DB14487
P30101	interacts with	DB14533
P30101	interacts with	DB14548
P31749	interacts with	DB02709
P31946	interacts with	DB09130
P36507	interacts with	DB11967
P37231	interacts with	DB02709
P37840	interacts with	DB02709
P37840	interacts with	DB09130
P42858	interacts with	DB09130
P51693	interacts with	DB01593
P51693	interacts with	DB09130
P51693	interacts with	DB14487
P51693	interacts with	DB14533
P51693	interacts with	DB14548
P62937	interacts with	DB09130
P68400	interacts with	DB02709
P98160	interacts with	DB00039
Q06481	interacts with	DB01593
Q06481	interacts with	DB14487
Q06481	interacts with	DB14533
Q06481	interacts with	DB14548
Q99497	interacts with	DB09130

## Sheet: Table 1C
Protein-drug interactions from DrugBank - AmyCo proteins & first neighbors. Every row represents a protein-drug interaction with the Protein containing the UniProt Accesssion number of the corresponding protein and the Drug column containing the DrugBank ID number for the corresponding drug.
Protein	Type	Drug
Q9Y3D2	interacts with	DB00134
Q9UQM7	interacts with	DB12010
Q9UQM7	interacts with	DB07766
Q9UQM7	interacts with	DB04447
Q9UQM7	interacts with	DB04119
Q9UQF2	interacts with	DB11157
Q9UQF2	interacts with	DB07276
Q9UQF2	interacts with	DB07272
Q9UQF2	interacts with	DB07218
Q9UQF2	interacts with	DB01782
Q9UKE5	interacts with	DB12010
Q9UGJ0	interacts with	DB12010
Q9UGJ0	interacts with	DB00945
Q9UGJ0	interacts with	DB00273
Q9UGJ0	interacts with	DB00131
Q9P0L2	interacts with	DB12010
Q9NZV6	interacts with	DB00134
Q9NZ42	interacts with	DB05171
Q9NP59	interacts with	DB14520
Q9NP59	interacts with	DB13257
Q9HBG4	interacts with	DB01133
Q9BYZ2	interacts with	DB00157
Q9BYF1	interacts with	DB15643
Q9BYF1	interacts with	DB09019
Q9BYF1	interacts with	DB05203
Q9BYF1	interacts with	DB01611
Q9BYF1	interacts with	DB00608
Q99720	interacts with	DB11186
Q99720	interacts with	DB09014
Q99720	interacts with	DB06174
Q99720	interacts with	DB05316
Q99720	interacts with	DB03575
Q99720	interacts with	DB01708
Q99720	interacts with	DB01488
Q99720	interacts with	DB01104
Q99720	interacts with	DB00956
Q99720	interacts with	DB00907
Q99720	interacts with	DB00652
Q99720	interacts with	DB00574
Q99720	interacts with	DB00540
Q99720	interacts with	DB00514
Q99720	interacts with	DB00502
Q99720	interacts with	DB00409
Q99720	interacts with	DB00321
Q99714	interacts with	DB09568
Q99714	interacts with	DB02820
Q99714	interacts with	DB00157
Q99497	interacts with	DB09130
Q96LB9	interacts with	DB04736
Q96L34	interacts with	DB12010
Q96BI3	interacts with	DB05171
Q92993	interacts with	DB02039
Q92993	interacts with	DB01992
Q92934	interacts with	DB12340
Q92876	interacts with	DB03127
Q8WTV0	interacts with	DB14003
Q8WTV0	interacts with	DB11635
Q8WTV0	interacts with	DB11251
Q8WTV0	interacts with	DB00163
Q8WTV0	interacts with	DB00144
Q7Z2H8	interacts with	DB08849
Q7Z2H8	interacts with	DB08847
Q7Z2H8	interacts with	DB08835
Q7Z2H8	interacts with	DB06554
Q7Z2H8	interacts with	DB02853
Q7Z2H8	interacts with	DB02530
Q7Z2H8	interacts with	DB01956
Q7Z2H8	interacts with	DB01080
Q7Z2H8	interacts with	DB00563
Q7Z2H8	interacts with	DB00160
Q7Z2H8	interacts with	DB00145
Q7KZI7	interacts with	DB12010
Q71U36	interacts with	DB15534
Q71U36	interacts with	DB12695
Q71U36	interacts with	DB11638
Q71U36	interacts with	DB07574
Q71U36	interacts with	DB05147
Q71U36	interacts with	DB03010
Q71U36	interacts with	DB01873
Q71U36	interacts with	DB00643
Q71U36	interacts with	DB00570
Q71U36	interacts with	DB00518
Q5S007	interacts with	DB12010
Q16740	interacts with	DB04464
Q16512	interacts with	DB12010
Q15118	interacts with	DB08809
Q15118	interacts with	DB07403
Q15109	interacts with	DB00107
Q14790	interacts with	DB12651
Q14790	interacts with	DB11752
Q14289	interacts with	DB12010
Q14289	interacts with	DB11817
Q14289	interacts with	DB08341
Q14289	interacts with	DB01645
Q14289	interacts with	DB01097
Q13867	interacts with	DB00290
Q13564	interacts with	DB00171
Q13526	interacts with	DB06867
Q13526	interacts with	DB01766
Q13393	interacts with	DB14006
Q13393	interacts with	DB09031
Q13393	interacts with	DB05301
Q13393	interacts with	DB00122
Q13303	interacts with	DB01110
Q13303	interacts with	DB01069
Q13303	interacts with	DB00228
Q12891	interacts with	DB08818
Q12756	interacts with	DB04395
Q12756	interacts with	DB03909
Q07954	interacts with	DB13999
Q07954	interacts with	DB13998
Q07954	interacts with	DB13152
Q07954	interacts with	DB06245
Q07954	interacts with	DB00100
Q07954	interacts with	DB00031
Q07954	interacts with	DB00025
Q07817	interacts with	DB13044
Q07817	interacts with	DB07108
Q06481	interacts with	DB14548
Q06481	interacts with	DB14533
Q06481	interacts with	DB14487
Q06481	interacts with	DB01593
Q05655	interacts with	DB12010
Q05655	interacts with	DB09096
Q05655	interacts with	DB05013
Q05655	interacts with	DB04376
Q05655	interacts with	DB00675
Q05586	interacts with	DB13146
Q05586	interacts with	DB11823
Q05586	interacts with	DB09481
Q05586	interacts with	DB09409
Q05586	interacts with	DB08954
Q05586	interacts with	DB08838
Q05586	interacts with	DB06741
Q05586	interacts with	DB06738
Q05586	interacts with	DB06151
Q05586	interacts with	DB05824
Q05586	interacts with	DB04896
Q05586	interacts with	DB04620
Q05586	interacts with	DB03929
Q05586	interacts with	DB01931
Q05586	interacts with	DB01708
Q05586	interacts with	DB01238
Q05586	interacts with	DB01174
Q05586	interacts with	DB01173
Q05586	interacts with	DB01043
Q05586	interacts with	DB00874
Q05586	interacts with	DB00843
Q05586	interacts with	DB00659
Q05586	interacts with	DB00454
Q05586	interacts with	DB00418
Q05586	interacts with	DB00333
Q05586	interacts with	DB00312
Q05586	interacts with	DB00289
Q05586	interacts with	DB00228
Q05586	interacts with	DB00193
Q05586	interacts with	DB00142
Q03013	interacts with	DB04132
Q03013	interacts with	DB03706
Q03013	interacts with	DB03597
Q03013	interacts with	DB03310
Q03013	interacts with	DB03032
Q03013	interacts with	DB03003
Q03013	interacts with	DB00143
Q02818	interacts with	DB14481
Q02818	interacts with	DB11348
Q02818	interacts with	DB11093
Q02156	interacts with	DB12010
Q02156	interacts with	DB11752
Q02156	interacts with	DB09096
Q02156	interacts with	DB06064
Q02156	interacts with	DB00675
Q00535	interacts with	DB15442
Q00535	interacts with	DB07364
Q00535	interacts with	DB04014
Q00535	interacts with	DB03496
Q00535	interacts with	DB03428
Q00535	interacts with	DB02950
Q00535	interacts with	DB02116
Q00535	interacts with	DB02052
Q00266	interacts with	DB03611
Q00266	interacts with	DB03191
Q00266	interacts with	DB00134
Q00266	interacts with	DB00118
P99999	interacts with	DB11638
P99999	interacts with	DB04249
P99999	interacts with	DB03977
P99999	interacts with	DB03934
P99999	interacts with	DB03366
P99999	interacts with	DB03317
P99999	interacts with	DB02110
P99999	interacts with	DB01017
P98160	interacts with	DB00039
P78352	interacts with	DB01972
P78352	interacts with	DB00536
P68400	interacts with	DB12010
P68400	interacts with	DB08846
P68400	interacts with	DB08660
P68400	interacts with	DB08473
P68400	interacts with	DB08362
P68400	interacts with	DB08360
P68400	interacts with	DB08354
P68400	interacts with	DB08353
P68400	interacts with	DB08345
P68400	interacts with	DB08340
P68400	interacts with	DB08338
P68400	interacts with	DB07802
P68400	interacts with	DB07715
P68400	interacts with	DB04721
P68400	interacts with	DB04720
P68400	interacts with	DB04719
P68400	interacts with	DB04462
P68400	interacts with	DB04395
P68400	interacts with	DB04216
P68400	interacts with	DB03924
P68400	interacts with	DB03127
P68400	interacts with	DB03035
P68400	interacts with	DB02709
P68400	interacts with	DB02170
P68400	interacts with	DB01765
P68400	interacts with	DB00171
P68366	interacts with	DB12695
P68366	interacts with	DB06772
P68366	interacts with	DB05147
P68366	interacts with	DB03010
P68366	interacts with	DB01873
P68366	interacts with	DB01179
P68366	interacts with	DB00541
P68363	interacts with	DB07574
P68363	interacts with	DB05147
P68363	interacts with	DB03010
P68363	interacts with	DB01873
P67775	interacts with	DB06905
P67775	interacts with	DB02506
P67775	interacts with	DB00163
P63151	interacts with	DB02506
P63104	interacts with	DB12695
P63000	interacts with	DB04315
P63000	interacts with	DB00993
P63000	interacts with	DB00514
P62942	interacts with	DB08597
P62942	interacts with	DB08520
P62942	interacts with	DB08231
P62942	interacts with	DB05814
P62942	interacts with	DB04094
P62942	interacts with	DB04012
P62942	interacts with	DB03621
P62942	interacts with	DB03338
P62942	interacts with	DB02888
P62942	interacts with	DB02311
P62942	interacts with	DB01951
P62942	interacts with	DB01723
P62942	interacts with	DB01712
P62942	interacts with	DB00864
P62942	interacts with	DB00337
P62937	interacts with	DB11638
P62937	interacts with	DB09130
P62937	interacts with	DB03393
P62937	interacts with	DB02419
P62937	interacts with	DB01742
P62937	interacts with	DB00172
P62937	interacts with	DB00091
P62837	interacts with	DB02418
P62158	interacts with	DB14481
P62158	interacts with	DB13800
P62158	interacts with	DB11348
P62158	interacts with	DB11093
P62158	interacts with	DB08231
P62158	interacts with	DB08039
P62158	interacts with	DB04841
P62158	interacts with	DB04825
P62158	interacts with	DB04513
P62158	interacts with	DB03977
P62158	interacts with	DB03900
P62158	interacts with	DB02868
P62158	interacts with	DB01429
P62158	interacts with	DB01373
P62158	interacts with	DB01244
P62158	interacts with	DB01115
P62158	interacts with	DB01100
P62158	interacts with	DB01069
P62158	interacts with	DB01065
P62158	interacts with	DB01023
P62158	interacts with	DB00925
P62158	interacts with	DB00850
P62158	interacts with	DB00836
P62158	interacts with	DB00831
P62158	interacts with	DB00753
P62158	interacts with	DB00623
P62158	interacts with	DB00622
P62158	interacts with	DB00527
P62158	interacts with	DB00477
P62136	interacts with	DB02506
P61812	interacts with	DB05697
P61586	interacts with	DB04315
P61457	interacts with	DB04400
P61158	interacts with	DB08236
P61158	interacts with	DB08235
P60709	interacts with	DB12695
P60709	interacts with	DB04216
P56817	interacts with	DB12285
P56817	interacts with	DB08749
P56817	interacts with	DB07994
P56817	interacts with	DB07993
P56817	interacts with	DB07874
P56817	interacts with	DB07738
P56817	interacts with	DB07737
P56817	interacts with	DB07736
P56817	interacts with	DB07735
P56817	interacts with	DB07734
P56817	interacts with	DB07573
P56817	interacts with	DB07535
P56817	interacts with	DB07519
P56817	interacts with	DB07415
P56817	interacts with	DB07346
P56817	interacts with	DB07345
P56817	interacts with	DB07303
P56817	interacts with	DB07284
P56817	interacts with	DB07281
P56817	interacts with	DB07245
P56817	interacts with	DB07206
P56817	interacts with	DB07175
P56817	interacts with	DB07110
P56817	interacts with	DB07089
P56817	interacts with	DB07019
P56817	interacts with	DB06930
P56817	interacts with	DB06073
P56817	interacts with	DB02378
P53778	interacts with	DB05403
P53778	interacts with	DB05157
P53778	interacts with	DB04395
P53778	interacts with	DB02482
P53778	interacts with	DB01017
P53350	interacts with	DB12010
P53350	interacts with	DB08059
P53350	interacts with	DB07789
P53350	interacts with	DB07186
P53350	interacts with	DB06963
P53350	interacts with	DB06897
P51693	interacts with	DB14548
P51693	interacts with	DB14533
P51693	interacts with	DB14487
P51693	interacts with	DB09130
P51693	interacts with	DB01593
P49841	interacts with	DB14509
P49841	interacts with	DB14508
P49841	interacts with	DB14507
P49841	interacts with	DB12129
P49841	interacts with	DB12010
P49841	interacts with	DB08073
P49841	interacts with	DB07947
P49841	interacts with	DB07859
P49841	interacts with	DB07812
P49841	interacts with	DB07676
P49841	interacts with	DB07585
P49841	interacts with	DB07584
P49841	interacts with	DB07149
P49841	interacts with	DB07058
P49841	interacts with	DB07014
P49841	interacts with	DB04395
P49841	interacts with	DB04014
P49841	interacts with	DB03444
P49841	interacts with	DB02052
P49841	interacts with	DB02010
P49841	interacts with	DB01950
P49841	interacts with	DB01793
P49841	interacts with	DB01772
P49841	interacts with	DB01356
P49840	interacts with	DB12010
P48736	interacts with	DB12010
P48736	interacts with	DB11952
P48736	interacts with	DB08300
P48736	interacts with	DB08059
P48736	interacts with	DB07503
P48736	interacts with	DB07335
P48736	interacts with	DB07073
P48736	interacts with	DB06836
P48736	interacts with	DB06831
P48736	interacts with	DB05552
P48736	interacts with	DB05241
P48736	interacts with	DB04769
P48736	interacts with	DB04216
P48736	interacts with	DB02656
P48736	interacts with	DB02375
P48736	interacts with	DB02010
P48047	interacts with	DB11638
P45880	interacts with	DB06098
P45880	interacts with	DB01375
P43681	interacts with	DB13956
P43681	interacts with	DB13955
P43681	interacts with	DB13954
P43681	interacts with	DB13953
P43681	interacts with	DB13952
P43681	interacts with	DB09028
P43681	interacts with	DB07720
P43681	interacts with	DB05740
P43681	interacts with	DB05458
P43681	interacts with	DB01496
P43681	interacts with	DB01483
P43681	interacts with	DB01355
P43681	interacts with	DB01354
P43681	interacts with	DB01353
P43681	interacts with	DB01352
P43681	interacts with	DB01351
P43681	interacts with	DB01273
P43681	interacts with	DB01245
P43681	interacts with	DB01174
P43681	interacts with	DB00981
P43681	interacts with	DB00915
P43681	interacts with	DB00898
P43681	interacts with	DB00849
P43681	interacts with	DB00794
P43681	interacts with	DB00783
P43681	interacts with	DB00753
P43681	interacts with	DB00747
P43681	interacts with	DB00657
P43681	interacts with	DB00599
P43681	interacts with	DB00572
P43681	interacts with	DB00564
P43681	interacts with	DB00514
P43681	interacts with	DB00463
P43681	interacts with	DB00418
P43681	interacts with	DB00333
P43681	interacts with	DB00312
P43681	interacts with	DB00306
P43681	interacts with	DB00241
P43681	interacts with	DB00237
P43681	interacts with	DB00202
P43681	interacts with	DB00184
P43405	interacts with	DB12010
P43405	interacts with	DB08846
P43405	interacts with	DB08361
P43405	interacts with	DB07194
P43405	interacts with	DB07159
P43405	interacts with	DB06834
P43405	interacts with	DB02010
P43004	interacts with	DB08868
P43004	interacts with	DB00142
P42858	interacts with	DB09130
P42574	interacts with	DB13751
P42574	interacts with	DB08499
P42574	interacts with	DB08498
P42574	interacts with	DB08497
P42574	interacts with	DB08251
P42574	interacts with	DB08229
P42574	interacts with	DB08213
P42574	interacts with	DB07696
P42574	interacts with	DB06862
P42574	interacts with	DB06255
P42574	interacts with	DB05408
P42574	interacts with	DB03124
P42574	interacts with	DB01017
P42574	interacts with	DB00945
P42574	interacts with	DB00282
P42338	interacts with	DB05241
P42338	interacts with	DB00201
P40763	interacts with	DB16630
P40763	interacts with	DB05959
P37840	interacts with	DB09130
P37840	interacts with	DB02709
P37231	interacts with	DB14635
P37231	interacts with	DB14034
P37231	interacts with	DB14011
P37231	interacts with	DB14009
P37231	interacts with	DB13961
P37231	interacts with	DB13873
P37231	interacts with	DB12662
P37231	interacts with	DB12007
P37231	interacts with	DB11811
P37231	interacts with	DB11672
P37231	interacts with	DB11133
P37231	interacts with	DB09213
P37231	interacts with	DB09201
P37231	interacts with	DB09198
P37231	interacts with	DB09061
P37231	interacts with	DB09006
P37231	interacts with	DB08915
P37231	interacts with	DB08760
P37231	interacts with	DB08604
P37231	interacts with	DB08560
P37231	interacts with	DB08435
P37231	interacts with	DB08402
P37231	interacts with	DB08302
P37231	interacts with	DB08121
P37231	interacts with	DB07863
P37231	interacts with	DB07842
P37231	interacts with	DB07724
P37231	interacts with	DB07723
P37231	interacts with	DB07675
P37231	interacts with	DB07509
P37231	interacts with	DB07302
P37231	interacts with	DB07209
P37231	interacts with	DB07208
P37231	interacts with	DB07172
P37231	interacts with	DB07111
P37231	interacts with	DB07053
P37231	interacts with	DB06926
P37231	interacts with	DB06908
P37231	interacts with	DB06536
P37231	interacts with	DB06533
P37231	interacts with	DB06521
P37231	interacts with	DB06510
P37231	interacts with	DB05854
P37231	interacts with	DB05490
P37231	interacts with	DB05187
P37231	interacts with	DB04971
P37231	interacts with	DB04689
P37231	interacts with	DB04270
P37231	interacts with	DB04224
P37231	interacts with	DB03756
P37231	interacts with	DB03600
P37231	interacts with	DB02746
P37231	interacts with	DB02709
P37231	interacts with	DB02266
P37231	interacts with	DB01393
P37231	interacts with	DB01252
P37231	interacts with	DB01132
P37231	interacts with	DB01118
P37231	interacts with	DB01067
P37231	interacts with	DB01050
P37231	interacts with	DB01014
P37231	interacts with	DB00966
P37231	interacts with	DB00912
P37231	interacts with	DB00845
P37231	interacts with	DB00795
P37231	interacts with	DB00731
P37231	interacts with	DB00573
P37231	interacts with	DB00412
P37231	interacts with	DB00328
P37231	interacts with	DB00313
P37231	interacts with	DB00244
P37231	interacts with	DB00197
P37231	interacts with	DB00159
P37231	interacts with	DB00132
P36544	interacts with	DB14011
P36544	interacts with	DB14009
P36544	interacts with	DB14006
P36544	interacts with	DB11726
P36544	interacts with	DB09061
P36544	interacts with	DB09028
P36544	interacts with	DB07720
P36544	interacts with	DB05740
P36544	interacts with	DB05708
P36544	interacts with	DB05137
P36544	interacts with	DB03128
P36544	interacts with	DB01496
P36544	interacts with	DB01483
P36544	interacts with	DB01355
P36544	interacts with	DB01354
P36544	interacts with	DB01353
P36544	interacts with	DB01352
P36544	interacts with	DB01351
P36544	interacts with	DB01273
P36544	interacts with	DB01199
P36544	interacts with	DB01174
P36544	interacts with	DB00915
P36544	interacts with	DB00898
P36544	interacts with	DB00849
P36544	interacts with	DB00794
P36544	interacts with	DB00674
P36544	interacts with	DB00657
P36544	interacts with	DB00599
P36544	interacts with	DB00514
P36544	interacts with	DB00463
P36544	interacts with	DB00418
P36544	interacts with	DB00333
P36544	interacts with	DB00312
P36544	interacts with	DB00306
P36544	interacts with	DB00241
P36544	interacts with	DB00237
P36544	interacts with	DB00202
P36544	interacts with	DB00184
P36544	interacts with	DB00122
P36507	interacts with	DB12010
P36507	interacts with	DB11967
P36507	interacts with	DB11689
P36507	interacts with	DB08911
P36507	interacts with	DB06616
P35968	interacts with	DB15822
P35968	interacts with	DB14840
P35968	interacts with	DB12307
P35968	interacts with	DB12147
P35968	interacts with	DB12010
P35968	interacts with	DB11800
P35968	interacts with	DB09079
P35968	interacts with	DB09078
P35968	interacts with	DB08901
P35968	interacts with	DB08896
P35968	interacts with	DB08875
P35968	interacts with	DB08519
P35968	interacts with	DB08042
P35968	interacts with	DB07537
P35968	interacts with	DB07528
P35968	interacts with	DB07514
P35968	interacts with	DB07334
P35968	interacts with	DB07333
P35968	interacts with	DB07326
P35968	interacts with	DB07274
P35968	interacts with	DB07183
P35968	interacts with	DB06938
P35968	interacts with	DB06626
P35968	interacts with	DB06595
P35968	interacts with	DB06589
P35968	interacts with	DB06436
P35968	interacts with	DB06101
P35968	interacts with	DB06080
P35968	interacts with	DB05984
P35968	interacts with	DB05931
P35968	interacts with	DB05578
P35968	interacts with	DB05198
P35968	interacts with	DB05146
P35968	interacts with	DB05075
P35968	interacts with	DB05014
P35968	interacts with	DB04879
P35968	interacts with	DB04849
P35968	interacts with	DB04727
P35968	interacts with	DB01268
P35968	interacts with	DB00398
P35222	interacts with	DB03904
P32745	interacts with	DB15494
P32745	interacts with	DB13985
P32745	interacts with	DB09099
P32745	interacts with	DB06663
P31946	interacts with	DB12695
P31946	interacts with	DB09130
P31749	interacts with	DB07585
P31749	interacts with	DB07584
P31749	interacts with	DB06641
P31749	interacts with	DB06486
P31749	interacts with	DB05971
P31749	interacts with	DB02709
P31749	interacts with	DB01863
P31749	interacts with	DB01645
P31749	interacts with	DB01169
P31749	interacts with	DB00171
P30519	interacts with	DB04912
P30519	interacts with	DB00157
P30101	interacts with	DB14548
P30101	interacts with	DB14533
P30101	interacts with	DB14487
P30101	interacts with	DB09130
P30101	interacts with	DB01593
P29466	interacts with	DB07916
P29466	interacts with	DB07744
P29466	interacts with	DB07733
P29466	interacts with	DB05507
P29466	interacts with	DB05408
P29466	interacts with	DB05301
P29466	interacts with	DB04875
P29466	interacts with	DB01017
P29466	interacts with	DB00945
P28482	interacts with	DB13930
P28482	interacts with	DB11120
P28482	interacts with	DB08521
P28482	interacts with	DB08513
P28482	interacts with	DB07905
P28482	interacts with	DB07794
P28482	interacts with	DB07788
P28482	interacts with	DB07264
P28482	interacts with	DB07010
P28482	interacts with	DB06877
P28482	interacts with	DB06641
P28482	interacts with	DB06195
P28482	interacts with	DB04338
P28482	interacts with	DB02733
P28482	interacts with	DB02482
P28482	interacts with	DB02116
P28482	interacts with	DB01169
P28482	interacts with	DB01017
P28482	interacts with	DB00945
P28062	interacts with	DB08889
P27986	interacts with	DB08059
P27986	interacts with	DB06486
P27986	interacts with	DB05210
P27824	interacts with	DB14481
P27824	interacts with	DB13999
P27824	interacts with	DB13998
P27824	interacts with	DB11348
P27824	interacts with	DB11093
P27824	interacts with	DB06245
P27824	interacts with	DB00031
P27824	interacts with	DB00025
P27797	interacts with	DB14520
P27797	interacts with	DB14481
P27797	interacts with	DB13999
P27797	interacts with	DB13998
P27797	interacts with	DB13949
P27797	interacts with	DB11348
P27797	interacts with	DB11093
P27797	interacts with	DB09130
P27797	interacts with	DB06245
P27797	interacts with	DB01065
P27797	interacts with	DB00031
P27797	interacts with	DB00025
P27348	interacts with	DB12695
P26196	interacts with	DB01694
P25098	interacts with	DB00171
P23560	interacts with	DB11823
P23560	interacts with	DB09301
P23560	interacts with	DB09130
P23560	interacts with	DB05047
P22694	interacts with	DB12010
P22694	interacts with	DB02482
P21980	interacts with	DB11254
P21980	interacts with	DB04315
P21980	interacts with	DB00130
P21917	interacts with	DB14185
P21917	interacts with	DB13345
P21917	interacts with	DB12061
P21917	interacts with	DB11275
P21917	interacts with	DB09286
P21917	interacts with	DB08922
P21917	interacts with	DB08804
P21917	interacts with	DB06477
P21917	interacts with	DB06216
P21917	interacts with	DB05271
P21917	interacts with	DB04946
P21917	interacts with	DB04908
P21917	interacts with	DB01403
P21917	interacts with	DB01267
P21917	interacts with	DB01238
P21917	interacts with	DB01235
P21917	interacts with	DB01224
P21917	interacts with	DB01200
P21917	interacts with	DB01186
P21917	interacts with	DB01049
P21917	interacts with	DB00988
P21917	interacts with	DB00875
P21917	interacts with	DB00714
P21917	interacts with	DB00589
P21917	interacts with	DB00543
P21917	interacts with	DB00490
P21917	interacts with	DB00477
P21917	interacts with	DB00413
P21917	interacts with	DB00409
P21917	interacts with	DB00408
P21917	interacts with	DB00391
P21917	interacts with	DB00363
P21917	interacts with	DB00334
P21917	interacts with	DB00320
P21917	interacts with	DB00268
P21917	interacts with	DB00248
P21917	interacts with	DB00246
P21673	interacts with	DB04633
P21673	interacts with	DB00127
P21333	interacts with	DB11638
P20674	interacts with	DB04464
P20674	interacts with	DB02659
P19404	interacts with	DB00157
P18669	interacts with	DB11638
P18669	interacts with	DB09130
P18509	interacts with	DB03988
P17980	interacts with	DB12695
P17948	interacts with	DB15685
P17948	interacts with	DB12010
P17948	interacts with	DB11800
P17948	interacts with	DB10770
P17948	interacts with	DB09221
P17948	interacts with	DB09079
P17948	interacts with	DB09078
P17948	interacts with	DB08896
P17948	interacts with	DB07288
P17948	interacts with	DB06626
P17948	interacts with	DB06589
P17948	interacts with	DB06101
P17948	interacts with	DB06080
P17948	interacts with	DB05932
P17948	interacts with	DB05913
P17948	interacts with	DB05075
P17948	interacts with	DB04879
P17948	interacts with	DB01268
P17948	interacts with	DB00398
P17612	interacts with	DB12010
P17612	interacts with	DB08846
P17612	interacts with	DB08756
P17612	interacts with	DB08569
P17612	interacts with	DB08568
P17612	interacts with	DB08231
P17612	interacts with	DB08162
P17612	interacts with	DB08150
P17612	interacts with	DB08149
P17612	interacts with	DB08148
P17612	interacts with	DB08114
P17612	interacts with	DB08113
P17612	interacts with	DB08073
P17612	interacts with	DB08070
P17612	interacts with	DB07997
P17612	interacts with	DB07996
P17612	interacts with	DB07995
P17612	interacts with	DB07947
P17612	interacts with	DB07876
P17612	interacts with	DB07860
P17612	interacts with	DB07859
P17612	interacts with	DB07858
P17612	interacts with	DB07857
P17612	interacts with	DB07856
P17612	interacts with	DB07855
P17612	interacts with	DB07854
P17612	interacts with	DB07583
P17612	interacts with	DB07458
P17612	interacts with	DB07235
P17612	interacts with	DB07204
P17612	interacts with	DB07124
P17612	interacts with	DB07107
P17612	interacts with	DB06977
P17612	interacts with	DB06959
P17612	interacts with	DB04707
P17612	interacts with	DB04530
P17612	interacts with	DB04522
P17612	interacts with	DB04098
P17612	interacts with	DB03374
P17612	interacts with	DB02611
P17612	interacts with	DB02482
P17612	interacts with	DB02155
P17612	interacts with	DB01940
P17612	interacts with	DB01919
P16234	interacts with	DB14840
P16234	interacts with	DB12742
P16234	interacts with	DB12147
P16234	interacts with	DB12010
P16234	interacts with	DB11800
P16234	interacts with	DB10772
P16234	interacts with	DB09079
P16234	interacts with	DB09078
P16234	interacts with	DB08901
P16234	interacts with	DB08896
P16234	interacts with	DB06595
P16234	interacts with	DB06589
P16234	interacts with	DB06043
P16234	interacts with	DB05146
P16234	interacts with	DB01268
P16234	interacts with	DB00619
P16234	interacts with	DB00102
P16112	interacts with	DB02255
P15941	interacts with	DB11090
P15941	interacts with	DB06584
P15086	interacts with	DB07269
P15086	interacts with	DB07182
P15086	interacts with	DB07157
P15086	interacts with	DB07136
P15086	interacts with	DB06921
P15086	interacts with	DB06835
P15086	interacts with	DB04723
P15086	interacts with	DB04272
P14735	interacts with	DB14548
P14735	interacts with	DB14533
P14735	interacts with	DB14487
P14735	interacts with	DB09456
P14735	interacts with	DB00626
P14735	interacts with	DB00071
P14735	interacts with	DB00046
P14735	interacts with	DB00030
P14625	interacts with	DB09130
P14625	interacts with	DB08465
P14625	interacts with	DB08464
P14625	interacts with	DB03758
P14625	interacts with	DB03719
P14625	interacts with	DB02935
P14625	interacts with	DB02424
P14625	interacts with	DB02103
P14625	interacts with	DB00615
P13051	interacts with	DB07760
P13051	interacts with	DB07116
P13051	interacts with	DB06990
P11142	interacts with	DB11638
P11142	interacts with	DB09130
P11142	interacts with	DB07045
P11142	interacts with	DB01254
P11137	interacts with	DB01248
P11137	interacts with	DB01229
P11137	interacts with	DB01196
P11021	interacts with	DB13999
P11021	interacts with	DB13998
P11021	interacts with	DB09130
P11021	interacts with	DB00945
P11021	interacts with	DB00025
P10909	interacts with	DB14548
P10909	interacts with	DB14533
P10909	interacts with	DB14487
P10909	interacts with	DB09130
P10909	interacts with	DB01593
P10809	interacts with	DB09130
P10636	interacts with	DB14914
P10636	interacts with	DB01248
P10636	interacts with	DB01229
P10636	interacts with	DB00637
P10636	interacts with	DB00448
P10599	interacts with	DB12695
P10415	interacts with	DB12340
P10415	interacts with	DB12191
P10415	interacts with	DB11581
P10415	interacts with	DB09213
P10415	interacts with	DB08871
P10415	interacts with	DB06756
P10415	interacts with	DB06307
P10415	interacts with	DB05297
P10415	interacts with	DB01367
P10415	interacts with	DB01248
P10415	interacts with	DB01229
P10415	interacts with	DB01050
P0CG47	interacts with	DB02542
P09958	interacts with	DB03600
P09936	interacts with	DB12695
P09619	interacts with	DB15822
P09619	interacts with	DB14840
P09619	interacts with	DB12978
P09619	interacts with	DB12147
P09619	interacts with	DB12010
P09619	interacts with	DB11800
P09619	interacts with	DB10770
P09619	interacts with	DB09283
P09619	interacts with	DB09221
P09619	interacts with	DB09079
P09619	interacts with	DB08896
P09619	interacts with	DB06595
P09619	interacts with	DB06589
P09619	interacts with	DB05146
P09619	interacts with	DB05014
P09619	interacts with	DB01268
P09619	interacts with	DB01254
P09619	interacts with	DB00619
P09619	interacts with	DB00398
P09619	interacts with	DB00102
P09429	interacts with	DB05869
P09429	interacts with	DB00608
P09382	interacts with	DB11638
P09382	interacts with	DB04447
P09382	interacts with	DB04396
P09382	interacts with	DB03345
P08887	interacts with	DB15762
P08887	interacts with	DB11767
P08887	interacts with	DB06273
P08603	interacts with	DB14548
P08603	interacts with	DB14533
P08603	interacts with	DB14487
P08603	interacts with	DB09130
P08603	interacts with	DB01593
P08473	interacts with	DB13928
P08473	interacts with	DB11623
P08473	interacts with	DB09292
P08473	interacts with	DB08626
P08473	interacts with	DB08575
P08473	interacts with	DB06655
P08473	interacts with	DB05796
P08473	interacts with	DB02597
P08473	interacts with	DB02558
P08473	interacts with	DB02557
P08473	interacts with	DB02062
P08473	interacts with	DB00886
P08473	interacts with	DB00616
P08253	interacts with	DB06423
P08253	interacts with	DB05387
P08253	interacts with	DB04866
P08253	interacts with	DB01630
P08253	interacts with	DB01197
P08253	interacts with	DB00786
P08238	interacts with	DB09221
P08238	interacts with	DB08465
P08238	interacts with	DB08464
P08238	interacts with	DB08346
P08238	interacts with	DB08293
P08238	interacts with	DB08292
P08238	interacts with	DB08153
P08238	interacts with	DB08045
P08238	interacts with	DB07877
P08238	interacts with	DB07594
P08238	interacts with	DB06070
P08238	interacts with	DB05134
P08238	interacts with	DB03758
P08238	interacts with	DB02754
P08238	interacts with	DB02424
P07948	interacts with	DB12010
P07948	interacts with	DB09079
P07948	interacts with	DB08901
P07948	interacts with	DB06616
P07948	interacts with	DB03023
P07948	interacts with	DB01254
P07900	interacts with	DB12442
P07900	interacts with	DB09221
P07900	interacts with	DB09130
P07900	interacts with	DB08789
P07900	interacts with	DB08788
P07900	interacts with	DB08787
P07900	interacts with	DB08786
P07900	interacts with	DB08557
P07900	interacts with	DB08443
P07900	interacts with	DB08442
P07900	interacts with	DB08436
P07900	interacts with	DB08197
P07900	interacts with	DB08194
P07900	interacts with	DB07877
P07900	interacts with	DB07601
P07900	interacts with	DB07594
P07900	interacts with	DB07502
P07900	interacts with	DB07495
P07900	interacts with	DB07325
P07900	interacts with	DB07324
P07900	interacts with	DB07319
P07900	interacts with	DB07317
P07900	interacts with	DB07100
P07900	interacts with	DB06969
P07900	interacts with	DB06964
P07900	interacts with	DB06961
P07900	interacts with	DB06958
P07900	interacts with	DB06957
P07900	interacts with	DB06956
P07900	interacts with	DB06070
P07900	interacts with	DB05134
P07900	interacts with	DB04588
P07900	interacts with	DB04505
P07900	interacts with	DB04254
P07900	interacts with	DB04216
P07900	interacts with	DB04054
P07900	interacts with	DB03899
P07900	interacts with	DB03809
P07900	interacts with	DB03749
P07900	interacts with	DB03504
P07900	interacts with	DB03137
P07900	interacts with	DB03093
P07900	interacts with	DB02840
P07900	interacts with	DB02754
P07900	interacts with	DB02550
P07900	interacts with	DB02424
P07900	interacts with	DB02359
P07900	interacts with	DB00716
P07900	interacts with	DB00615
P07858	interacts with	DB14962
P07858	interacts with	DB07231
P07858	interacts with	DB07225
P07858	interacts with	DB07224
P07858	interacts with	DB07223
P07858	interacts with	DB07219
P07858	interacts with	DB07160
P07858	interacts with	DB04579
P07858	interacts with	DB04126
P07858	interacts with	DB03588
P07858	interacts with	DB03329
P07858	interacts with	DB02855
P07858	interacts with	DB02685
P07858	interacts with	DB02148
P07858	interacts with	DB02108
P07602	interacts with	DB01966
P07437	interacts with	DB15534
P07437	interacts with	DB12334
P07437	interacts with	DB11731
P07437	interacts with	DB11641
P07437	interacts with	DB11638
P07437	interacts with	DB09130
P07437	interacts with	DB06137
P07437	interacts with	DB06042
P07437	interacts with	DB05284
P07437	interacts with	DB05147
P07437	interacts with	DB03010
P07437	interacts with	DB01873
P07437	interacts with	DB01394
P07437	interacts with	DB01179
P07437	interacts with	DB00570
P07437	interacts with	DB00541
P07437	interacts with	DB00361
P07384	interacts with	DB07627
P07384	interacts with	DB04653
P07384	interacts with	DB04276
P07355	interacts with	DB11638
P07355	interacts with	DB06245
P07355	interacts with	DB00591
P07355	interacts with	DB00031
P07339	interacts with	DB08740
P07339	interacts with	DB07542
P07339	interacts with	DB03096
P07339	interacts with	DB03028
P07339	interacts with	DB02216
P07237	interacts with	DB14548
P07237	interacts with	DB14533
P07237	interacts with	DB14487
P07237	interacts with	DB11638
P07237	interacts with	DB09130
P07237	interacts with	DB03615
P07237	interacts with	DB01593
P06493	interacts with	DB16652
P06493	interacts with	DB12010
P06493	interacts with	DB08142
P06493	interacts with	DB06195
P06493	interacts with	DB04014
P06493	interacts with	DB03496
P06493	interacts with	DB03428
P06493	interacts with	DB02950
P06493	interacts with	DB02116
P06493	interacts with	DB02052
P06241	interacts with	DB12010
P06241	interacts with	DB02078
P06241	interacts with	DB01254
P05556	interacts with	DB15791
P05556	interacts with	DB00098
P05412	interacts with	DB05785
P05412	interacts with	DB01169
P05412	interacts with	DB01029
P05412	interacts with	DB00852
P05412	interacts with	DB00570
P05412	interacts with	DB00210
P05231	interacts with	DB13127
P05231	interacts with	DB12140
P05231	interacts with	DB11967
P05231	interacts with	DB10772
P05231	interacts with	DB10770
P05231	interacts with	DB09221
P05231	interacts with	DB09036
P05231	interacts with	DB06083
P05231	interacts with	DB05767
P05231	interacts with	DB05744
P05231	interacts with	DB05513
P05231	interacts with	DB05470
P05231	interacts with	DB05017
P05231	interacts with	DB01404
P05067	interacts with	DB14548
P05067	interacts with	DB14533
P05067	interacts with	DB14518
P05067	interacts with	DB14517
P05067	interacts with	DB14487
P05067	interacts with	DB12274
P05067	interacts with	DB09151
P05067	interacts with	DB09149
P05067	interacts with	DB09148
P05067	interacts with	DB09130
P05067	interacts with	DB06782
P05067	interacts with	DB05938
P05067	interacts with	DB05846
P05067	interacts with	DB05150
P05067	interacts with	DB05088
P05067	interacts with	DB04892
P05067	interacts with	DB03754
P05067	interacts with	DB02709
P05067	interacts with	DB02235
P05067	interacts with	DB01593
P05067	interacts with	DB01370
P05067	interacts with	DB00746
P05026	interacts with	DB16690
P05026	interacts with	DB09479
P05026	interacts with	DB09020
P04792	interacts with	DB12695
P04792	interacts with	DB11638
P04792	interacts with	DB06094
P04629	interacts with	DB15822
P04629	interacts with	DB14723
P04629	interacts with	DB13926
P04629	interacts with	DB12010
P04629	interacts with	DB11986
P04629	interacts with	DB08896
P04629	interacts with	DB00619
P04629	interacts with	DB00321
P04406	interacts with	DB11638
P04406	interacts with	DB09130
P04406	interacts with	DB09092
P04406	interacts with	DB07347
P04406	interacts with	DB03893
P04406	interacts with	DB02059
P04406	interacts with	DB00157
P04271	interacts with	DB14481
P04271	interacts with	DB11348
P04271	interacts with	DB11093
P04271	interacts with	DB07004
P04271	interacts with	DB06941
P04271	interacts with	DB05343
P04271	interacts with	DB04464
P04271	interacts with	DB01373
P04271	interacts with	DB00768
P04183	interacts with	DB02452
P04183	interacts with	DB01692
P04183	interacts with	DB00495
P04183	interacts with	DB00432
P04181	interacts with	DB02821
P04181	interacts with	DB02054
P04181	interacts with	DB00129
P04181	interacts with	DB00114
P04156	interacts with	DB09130
P04156	interacts with	DB00759
P04141	interacts with	DB05194
P04049	interacts with	DB12010
P04049	interacts with	DB08912
P04049	interacts with	DB08896
P04049	interacts with	DB08862
P04049	interacts with	DB05268
P04049	interacts with	DB05190
P04049	interacts with	DB04973
P04049	interacts with	DB00398
P03897	interacts with	DB00157
P02795	interacts with	DB14548
P02795	interacts with	DB14533
P02795	interacts with	DB14487
P02795	interacts with	DB12965
P02795	interacts with	DB09130
P02795	interacts with	DB01593
P02795	interacts with	DB00958
P02795	interacts with	DB00526
P02795	interacts with	DB00515
P02766	interacts with	DB14548
P02766	interacts with	DB14533
P02766	interacts with	DB14487
P02766	interacts with	DB11644
P02766	interacts with	DB09130
P02766	interacts with	DB09100
P02766	interacts with	DB08207
P02766	interacts with	DB08206
P02766	interacts with	DB08205
P02766	interacts with	DB08104
P02766	interacts with	DB08103
P02766	interacts with	DB08102
P02766	interacts with	DB08101
P02766	interacts with	DB08100
P02766	interacts with	DB07963
P02766	interacts with	DB07962
P02766	interacts with	DB07775
P02766	interacts with	DB07753
P02766	interacts with	DB07695
P02766	interacts with	DB07694
P02766	interacts with	DB07693
P02766	interacts with	DB07282
P02766	interacts with	DB07240
P02766	interacts with	DB07201
P02766	interacts with	DB07176
P02766	interacts with	DB07047
P02766	interacts with	DB06935
P02766	interacts with	DB06907
P02766	interacts with	DB06885
P02766	interacts with	DB05352
P02766	interacts with	DB05235
P02766	interacts with	DB04756
P02766	interacts with	DB04674
P02766	interacts with	DB04474
P02766	interacts with	DB03682
P02766	interacts with	DB03346
P02766	interacts with	DB03239
P02766	interacts with	DB03167
P02766	interacts with	DB02709
P02766	interacts with	DB02698
P02766	interacts with	DB02417
P02766	interacts with	DB02266
P02766	interacts with	DB02179
P02766	interacts with	DB01838
P02766	interacts with	DB01751
P02766	interacts with	DB01645
P02766	interacts with	DB01593
P02766	interacts with	DB01583
P02766	interacts with	DB01093
P02766	interacts with	DB00861
P02766	interacts with	DB00586
P02766	interacts with	DB00451
P02766	interacts with	DB00279
P02766	interacts with	DB00255
P02743	interacts with	DB14487
P02743	interacts with	DB09130
P02743	interacts with	DB07580
P02743	interacts with	DB07579
P02743	interacts with	DB01651
P02743	interacts with	DB01593
P02649	interacts with	DB14548
P02649	interacts with	DB14533
P02649	interacts with	DB14487
P02649	interacts with	DB11886
P02649	interacts with	DB09130
P02649	interacts with	DB01593
P02649	interacts with	DB00877
P02647	interacts with	DB14548
P02647	interacts with	DB14533
P02647	interacts with	DB14487
P02647	interacts with	DB11886
P02647	interacts with	DB09130
P02647	interacts with	DB01593
P02647	interacts with	DB00877
P01375	interacts with	DB13751
P01375	interacts with	DB12140
P01375	interacts with	DB11967
P01375	interacts with	DB11752
P01375	interacts with	DB10772
P01375	interacts with	DB10770
P01375	interacts with	DB09221
P01375	interacts with	DB08910
P01375	interacts with	DB08904
P01375	interacts with	DB06674
P01375	interacts with	DB06495
P01375	interacts with	DB06444
P01375	interacts with	DB05992
P01375	interacts with	DB05968
P01375	interacts with	DB05879
P01375	interacts with	DB05869
P01375	interacts with	DB05767
P01375	interacts with	DB05758
P01375	interacts with	DB05744
P01375	interacts with	DB05513
P01375	interacts with	DB05470
P01375	interacts with	DB05412
P01375	interacts with	DB05303
P01375	interacts with	DB05218
P01375	interacts with	DB05207
P01375	interacts with	DB05017
P01375	interacts with	DB04956
P01375	interacts with	DB01427
P01375	interacts with	DB01411
P01375	interacts with	DB01407
P01375	interacts with	DB01041
P01375	interacts with	DB00852
P01375	interacts with	DB00668
P01375	interacts with	DB00608
P01375	interacts with	DB00065
P01375	interacts with	DB00051
P01375	interacts with	DB00005
P01138	interacts with	DB12157
P01138	interacts with	DB09221
P01138	interacts with	DB05892
P01138	interacts with	DB01407
P01137	interacts with	DB14740
P01137	interacts with	DB10772
P01137	interacts with	DB10770
P01137	interacts with	DB06205
P01137	interacts with	DB01162
P01137	interacts with	DB00070
P01130	interacts with	DB14003
P01130	interacts with	DB11251
P01130	interacts with	DB09270
P01130	interacts with	DB00707
P01130	interacts with	DB00080
P01116	interacts with	DB15569
P01116	interacts with	DB15568
P01116	interacts with	DB07780
P01116	interacts with	DB07771
P01100	interacts with	DB08813
P01100	interacts with	DB08804
P01100	interacts with	DB00852
P01023	interacts with	DB14548
P01023	interacts with	DB14533
P01023	interacts with	DB14487
P01023	interacts with	DB12965
P01023	interacts with	DB09130
P01023	interacts with	DB08888
P01023	interacts with	DB06796
P01023	interacts with	DB01593
P01023	interacts with	DB00626
P01023	interacts with	DB00515
P01023	interacts with	DB00102
P01011	interacts with	DB14548
P01011	interacts with	DB14533
P01011	interacts with	DB14487
P01011	interacts with	DB01593
P00749	interacts with	DB16701
P00749	interacts with	DB08697
P00749	interacts with	DB08072
P00749	interacts with	DB07626
P00749	interacts with	DB07625
P00749	interacts with	DB07129
P00749	interacts with	DB07122
P00749	interacts with	DB07076
P00749	interacts with	DB06857
P00749	interacts with	DB06856
P00749	interacts with	DB06855
P00749	interacts with	DB05254
P00749	interacts with	DB04172
P00749	interacts with	DB04059
P00749	interacts with	DB03876
P00749	interacts with	DB03865
P00749	interacts with	DB03782
P00749	interacts with	DB03729
P00749	interacts with	DB03476
P00749	interacts with	DB03159
P00749	interacts with	DB03136
P00749	interacts with	DB03127
P00749	interacts with	DB03082
P00749	interacts with	DB03046
P00749	interacts with	DB02705
P00749	interacts with	DB02551
P00749	interacts with	DB02526
P00749	interacts with	DB02473
P00749	interacts with	DB02398
P00749	interacts with	DB02287
P00749	interacts with	DB01977
P00749	interacts with	DB01905
P00749	interacts with	DB01725
P00749	interacts with	DB00594
P00748	interacts with	DB14487
P00748	interacts with	DB12598
P00748	interacts with	DB09228
P00748	interacts with	DB06689
P00748	interacts with	DB06404
P00748	interacts with	DB01593
P00738	interacts with	DB14548
P00738	interacts with	DB14533
P00734	interacts with	DB14738
P00734	interacts with	DB14487
P00734	interacts with	DB13999
P00734	interacts with	DB13998
P00734	interacts with	DB13152
P00734	interacts with	DB13151
P00734	interacts with	DB12831
P00734	interacts with	DB12598
P00734	interacts with	DB11166
P00734	interacts with	DB09332
P00734	interacts with	DB09228
P00734	interacts with	DB09130
P00734	interacts with	DB09109
P00734	interacts with	DB08624
P00734	interacts with	DB08546
P00734	interacts with	DB08422
P00734	interacts with	DB08254
P00734	interacts with	DB08187
P00734	interacts with	DB08152
P00734	interacts with	DB08062
P00734	interacts with	DB08061
P00734	interacts with	DB07946
P00734	interacts with	DB07944
P00734	interacts with	DB07934
P00734	interacts with	DB07897
P00734	interacts with	DB07809
P00734	interacts with	DB07796
P00734	interacts with	DB07741
P00734	interacts with	DB07718
P00734	interacts with	DB07665
P00734	interacts with	DB07660
P00734	interacts with	DB07659
P00734	interacts with	DB07658
P00734	interacts with	DB07639
P00734	interacts with	DB07550
P00734	interacts with	DB07549
P00734	interacts with	DB07548
P00734	interacts with	DB07527
P00734	interacts with	DB07522
P00734	interacts with	DB07521
P00734	interacts with	DB07515
P00734	interacts with	DB07508
P00734	interacts with	DB07461
P00734	interacts with	DB07440
P00734	interacts with	DB07400
P00734	interacts with	DB07376
P00734	interacts with	DB07366
P00734	interacts with	DB07353
P00734	interacts with	DB07279
P00734	interacts with	DB07278
P00734	interacts with	DB07277
P00734	interacts with	DB07211
P00734	interacts with	DB07190
P00734	interacts with	DB07165
P00734	interacts with	DB07143
P00734	interacts with	DB07133
P00734	interacts with	DB07131
P00734	interacts with	DB07128
P00734	interacts with	DB07120
P00734	interacts with	DB07105
P00734	interacts with	DB07095
P00734	interacts with	DB07091
P00734	interacts with	DB07088
P00734	interacts with	DB07083
P00734	interacts with	DB07027
P00734	interacts with	DB07016
P00734	interacts with	DB07005
P00734	interacts with	DB06996
P00734	interacts with	DB06947
P00734	interacts with	DB06942
P00734	interacts with	DB06936
P00734	interacts with	DB06929
P00734	interacts with	DB06919
P00734	interacts with	DB06911
P00734	interacts with	DB06878
P00734	interacts with	DB06869
P00734	interacts with	DB06868
P00734	interacts with	DB06866
P00734	interacts with	DB06865
P00734	interacts with	DB06861
P00734	interacts with	DB06859
P00734	interacts with	DB06858
P00734	interacts with	DB06853
P00734	interacts with	DB06850
P00734	interacts with	DB06845
P00734	interacts with	DB06841
P00734	interacts with	DB06838
P00734	interacts with	DB06695
P00734	interacts with	DB06404
P00734	interacts with	DB05777
P00734	interacts with	DB05714
P00734	interacts with	DB04898
P00734	interacts with	DB04786
P00734	interacts with	DB04772
P00734	interacts with	DB04771
P00734	interacts with	DB04722
P00734	interacts with	DB04697
P00734	interacts with	DB04591
P00734	interacts with	DB04136
P00734	interacts with	DB03865
P00734	interacts with	DB03847
P00734	interacts with	DB03159
P00734	interacts with	DB03136
P00734	interacts with	DB02723
P00734	interacts with	DB02287
P00734	interacts with	DB01767
P00734	interacts with	DB01766
P00734	interacts with	DB01725
P00734	interacts with	DB01593
P00734	interacts with	DB01225
P00734	interacts with	DB01123
P00734	interacts with	DB00278
P00734	interacts with	DB00170
P00734	interacts with	DB00100
P00734	interacts with	DB00055
P00734	interacts with	DB00025
P00734	interacts with	DB00006
P00734	interacts with	DB00001
P00533	interacts with	DB16695
P00533	interacts with	DB16390
P00533	interacts with	DB15327
P00533	interacts with	DB15035
P00533	interacts with	DB13164
P00533	interacts with	DB12267
P00533	interacts with	DB12202
P00533	interacts with	DB12010
P00533	interacts with	DB11963
P00533	interacts with	DB11828
P00533	interacts with	DB11737
P00533	interacts with	DB11731
P00533	interacts with	DB10772
P00533	interacts with	DB09559
P00533	interacts with	DB09330
P00533	interacts with	DB08916
P00533	interacts with	DB07662
P00533	interacts with	DB07602
P00533	interacts with	DB06021
P00533	interacts with	DB05944
P00533	interacts with	DB05524
P00533	interacts with	DB05424
P00533	interacts with	DB05374
P00533	interacts with	DB05294
P00533	interacts with	DB05101
P00533	interacts with	DB04988
P00533	interacts with	DB03496
P00533	interacts with	DB01269
P00533	interacts with	DB01259
P00533	interacts with	DB00530
P00533	interacts with	DB00317
P00533	interacts with	DB00281
P00533	interacts with	DB00002
P00491	interacts with	DB06185
P00491	interacts with	DB04757
P00491	interacts with	DB04754
P00491	interacts with	DB04753
P00491	interacts with	DB04335
P00491	interacts with	DB04260
P00491	interacts with	DB04076
P00491	interacts with	DB03881
P00491	interacts with	DB03609
P00491	interacts with	DB03551
P00491	interacts with	DB03101
P00491	interacts with	DB02857
P00491	interacts with	DB02796
P00491	interacts with	DB02568
P00491	interacts with	DB02391
P00491	interacts with	DB02377
P00491	interacts with	DB02230
P00491	interacts with	DB02222
P00491	interacts with	DB01667
P00491	interacts with	DB00900
P00491	interacts with	DB00640
P00491	interacts with	DB00242
O96013	interacts with	DB12010
O75116	interacts with	DB16703
O75116	interacts with	DB13931
O75116	interacts with	DB13165
O75116	interacts with	DB12010
O75116	interacts with	DB08756
O75116	interacts with	DB08162
O15392	interacts with	DB05141
O15392	interacts with	DB04115
O15392	interacts with	DB00206
O14939	interacts with	DB14006
O14939	interacts with	DB00122
O14672	interacts with	DB04991
