# Supplementary material for: Co-Deposited Proteins in Alzheimer’s Disease as a Potential Treasure Trove for Drug Repurposing
Source: Molecules. 2025 Apr 13;30(8):1736. doi: 10.3390/molecules30081736 (PMC12029215; doi:10.3390/molecules30081736)
Supplement: Supplementary file 1 [file molecules-30-01736-s001.zip › Supplementary File S2.xlsx]

## Sheet: Contents
Potential candidates for drug repurposing
Contents of Supplementary file 2
Table 2A	Drugs targeting the proteins found in amyloid plaques
Table 2B	27 drugs from the study by Siavelis et al. 2016
Table 2C	18 target genes from the study by Han et al. 2018
Table 2D	32 drugs from the study by Lee et al. 2020
Table 2E	24 drugs from the study by Pend et al. 2020
Table 2F	14 drugs from the study by Soleimani Zakeri et al. 2021
Table 2G	26 drugs from the study by Savva et al. 2022

## Sheet: Table 2A
Drugs targeting the proteins found in amyloid plaques. The first two columns are the drug ID and name according to DrugBank. The column "Type" contains a basic categorization of the drugs and the column "AD specific" states whether the drug is for AD, this information was found on DrugBank and/or during the literature review. The columns "DrugBank reference" and "PMIDs" contain relevant publicati…
DrugBank ID	Drug name	Type	AD specific	DrugBank reference	PMIDs	Comment
DB04892	Phenserine	AChE inhibitor	yes	PMID: 15681799	PMID: 15681799	"The integrated role of desferrioxamine and phenserine targeted to an iron-responsive element in the APP-mRNA 5'-untranslated region"
DB09148	Florbetaben (18F)	imaging	yes	-	PMID: 27334940	"Usefulness of 18F Florbetaben in Diagnosis of Alzheimer's Disease and Other Types of Dementia"
DB09149	Florbetapir (18F)	imaging	yes	PMID: 19837759	PMID: 29164603	"18F PET with florbetapir for the early diagnosis of Alzheimer's disease dementia and other dementias in people with mild cognitive impairment (MCI)"
DB14914	Flortaucipir F-18	imaging	yes	PMID: 31172290	PMID: 34978595	"Positron emission tomography (PET) with the first and only tau targeting radiotracer of 18F-flortaucipir approved by FDA has been increasingly used in depicting tau pathology deposition and distribution in patients with cognitive impairment. "
DB09151	Flutemetamol (18F)	imaging	yes	PMID: 27031469	PMID: 29164602	"18F PET with flutemetamol for the early diagnosis of Alzheimer's disease dementia and other dementias in people with mild cognitive impairment (MCI)"
DB05150	CAD106	immunotherapy	yes	-	PMID: 29067316	"CAD106, a second-generation active Aβ immunotherapy, comprises multiple copies of the Aβ1–6 peptide coupled to a carrier containing 180 copies of bacteriophage Qβ coat protein"
DB12274	Aducanumab	monoclonal antibody	yes	PMID: 29686315	PMID: 35611326	"Aducanumab has been the most promising drug for AD of the last decade. However, the divergent results between ENGAGE and EMERGE and its post hoc analysis did not show sufficient evidence of clinical benefit. In addition, there is no reliable evidence that correlates Aβ plaques reduction with clinical efficacy to support the FDA approval."
DB05938	Edonerpic	neurotrophic	yes	-	PMID: 31282954	"Safety and Efficacy of Edonerpic Maleate for Patients With Mild to Moderate Alzheimer Disease: A Phase 2 Randomized Clinical Trial"
DB00626	Bacitracin	antibiotic		PMID: 6165617	PMID: 21244353	"We conclude that inhibition by indoleamines and bacitracin is a biochemical characteristic of a proportion of cholinesterases in Alzheimer's disease that most likely represents the pool associated with plaques and tangles."
DB05470	VX-702	anti-cytokine		-
DB00637	Astemizole	antihistamine		PMID: 20110603	PMID: 20110603	Tau filament imaging | "Selective interaction of lansoprazole and astemizole with tau polymers: potential new clinical use in diagnosis of Alzheimer's disease"
DB05744	CRx-139	anti-inflammatory		-
DB12140	Dilmapimod	anti-inflammatory		-
DB02709	Resveratrol	antioxidant		PMID: 17597573	PMID: 35545730	"Resveratrol has been demonstrated in multiple studies to have a neuroprotective, anti-inflammatory, and antioxidant characteristic and the ability to minimize Aβ peptides aggregation and toxicity in the hippocampus of Alzheimer's patients, stimulating neurogenesis and inhibiting hippocampal degeneration."
DB09221	Polaprezinc	antioxidant		-
DB11886	Infigratinib	cancer treatment		-
DB10770	Foreskin fibroblast (neonatal)	cells		-	PMID: 2241941	"Occurrence of transketolase abnormalities in extracts of foreskin fibroblasts from patients with Alzheimer's disease"
DB10772	Foreskin keratinocyte (neonatal)	cells		-
DB00746	Deferoxamine	chelator		PMID: 15681799		"DB:Deferoxamine, otherwise known as desferrioxamine or desferal, is a chelating agent used to remove excess iron or aluminum from the body. It acts by binding free iron or aluminum in the bloodstream and enhancing its elimination in the urine. By removing excess iron or aluminum, the agent reduces the damage done to various organs and tissues, such as the liver.|DB:Used to treat acute iron or al…
DB06782	Dimercaprol	chelator		PMID: 15681799	PMID: 14501007	"dimercaptopropanol (Hg chelator) exerted significant effects on APP expression (steady-state levels of APP)"
DB05088	Tetrathiomolybdate	chelator		PMID: 15681799	PMID: 20798613	"Can tetrathiomolybdate be a potential agent against Alzheimer disease? A hypothesis based on abnormal copper homeostasis in brain"
DB05513	Atiprimod	chemotherapy		-
DB11967	Binimetinib	chemotherapy		-
DB00515	Cisplatin	chemotherapy		PMID: 16773208	PMID: 18463291	"In comparison, the classic anticancer drug cisplatin did not affect any of the biochemical and cellular effects of Abeta."
DB01248	Docetaxel	chemotherapy		PMID: 18068131	PMID: 18068131	"The taxanes, paclitaxel and docetaxel are microtubule-stabilizing agents that function primarily by interfering with spindle microtubule dynamics causing cell cycle arrest and apoptosis. "
DB01229	Paclitaxel	chemotherapy		PMID: 18068131	PMID: 34308901	"Taken collectively, these findings indicate that intranasal-administered microtubule-stabilizing drugs may offer a potential therapeutic option for treating AD."
DB06796	Mangafodipir	contrast agent		-
DB01370	Aluminium	element		PMID: 16942756	PMID: 28889268|PMID: 21157018
DB14517	Aluminium phosphate	element		PMID: 16942756	PMID: 28889268|PMID: 21157018
DB14518	Aluminum acetate	element		PMID: 16942756	PMID: 28889268|PMID: 21157018
DB09130	Copper	element		-	PMID: 28889269	"Of the latter, major changes in copper (Cu) levels and localisation have been identified in AD brain, with accumulation of Cu in amyloid deposits, together with deficiency of Cu in some brain regions. The amyloid precursor protein (APP) and the amyloid beta (Aβ) peptide both have Cu binding sites, and interaction with Cu can lead to potentially neurotoxic outcomes through generation of reactive …
DB12965	Silver	element		PMID: 21188244	PMID: 18205081	Imaging etc | "The combination of silver techniques for studying the pathology of Alzheimer's disease"
DB01593	Zinc	element		-	PMID: 32717200	"Multifunctional roles of zinc in Alzheimer's disease"
DB14487	Zinc acetate	element		-	PMID: 32717200	"Multifunctional roles of zinc in Alzheimer's disease"
DB14533	Zinc chloride	element		-	PMID: 32717200	"Multifunctional roles of zinc in Alzheimer's disease"
DB14548	Zinc sulfate	element		-	PMID: 32717200	"Multifunctional roles of zinc in Alzheimer's disease"
DB05846	Mito-4509	estrogen		-	PMID: 12515896	"17Alpha-estradiol and 17beta-estradiol treatments are effective in lowering cerebral amyloid-beta levels in AbetaPPSWE transgenic mice"
DB00877	Sirolimus	immunosuppressant		-	PMID: 34264340	"The role of mTORC1 activation in seizure-induced exacerbation of Alzheimer's disease"
DB13127	Olokizumab	monoclonal antibody		PMID: 24670876
DB09036	Siltuximab	monoclonal antibody		PMID: 8823310		"DB:Siltuximab is an interleukin antagonist used to treat multicentric Castleman's disease (MCD) in patients who are HIV and HHV-8 negative"
DB14962	Trastuzumab deruxtecan	monoclonal antibody		PMID: 31563805		"DB: Trastuzumab deruxtecan is an antibody used to treat certain types of unresectable or metastatic HER-2 positive breast cancer."
DB02855	N-(3-Propylcarbamoyloxirane-2-Carbonyl)-Isoleucyl-Proline	PDB ligand		-		PDB ligand (3QSD)
DB02108	2-Aminoethanimidic Acid	PDB ligand		-		PDB part of ligand (1GMY) uncertain name/existence as separate molecule
DB03329	2-Pyridinethiol	PDB ligand		-		PDB ligand (2IPP)
DB02685	3-Methylphenylalanine	PDB ligand		-		PDB part of ligand (1GMY) uncertain name/existence as separate molecule
DB07219	BENZYL N-({(2S,3S)-3-[(PROPYLAMINO)CARBONYL]OXIRAN-2-YL}CARBONYL)-L-ISOLEUCYL-L-PROLINATE	PDB ligand		-		PDB ligand (2DC6)
DB07579	Bis-1,2-{[(Z)-2-carboxy-2-methyl-1,3-dioxane]-5-yloxycarbamoyl}-ethane	PDB ligand		-		PDB ligand (2A3Y)
DB07580	BIS-1,2-{[(Z)-2CARBOXY-2-METHYL-1,3-DIOXANE]-5-YLOXYCARBONYL}-PIPERAZINE	PDB ligand		-		PDB ligand (2A3X)
DB03588	Diphenylacetic acid	PDB ligand		-		PDB ligand (1GMY)
DB01651	Methyl 4,6-O-[(1R)-1-carboxyethylidene]-beta-D-galactopyranoside	PDB ligand		-	PMID: 12126626	"The Structures of Crystalline Complexes of Human Serum Amyloid P Component with its Carbohydrate Ligand, the Cyclic Pyruvate Acetal of Galactose"
DB07223	METHYL N-({(2S,3S)-3-[(PROPYLAMINO)CARBONYL]OXIRAN-2-YL}CARBONYL)-L-ISOLEUCYL-L-PROLINATE	PDB ligand		-		PDB ligand (2DC9)
DB07231	N-({(2S,3S)-3-[(BENZYLAMINO)CARBONYL]OXIRAN-2-YL}CARBONYL)-L-ISOLEUCYL-L-PROLINE	PDB ligand		-		PDB ligand (2DCD)
DB04126	N-[1-Hydroxycarboxyethyl-Carbonyl]Leucylamino-2-Methyl-Butane	PDB ligand		-		PDB ligand (1ITO)
DB04579	N-{[(2S,3S)-3-(Ethoxycarbonyl)-2-oxiranyl]carbonyl}-L-threonyl-L-isoleucine	PDB ligand		-		PDB ligand (2DC7)
DB07160	N-{[(2S,3S)-3-(ETHOXYCARBONYL)OXIRAN-2-YL]CARBONYL}-L-ISOLEUCINE	PDB ligand		-		PDB ligand (2DC8)
DB07224	N-{[(2S,3S)-3-(ETHOXYCARBONYL)OXIRAN-2-YL]CARBONYL}-L-ISOLEUCYL-L-ALANINE	PDB ligand		-		PDB ligand (2DCA)
DB07225	N-{[(2S,3S)-3-(ETHOXYCARBONYL)OXIRAN-2-YL]CARBONYL}-L-ISOLEUCYL-L-ISOLEUCINE	PDB ligand		-		PDB ligand (2DCB)
DB03096	2-Morpholinoethylamine	PDB ligand (possible)		-		PDB ligand (possible)
DB02148	3-Amino-4-Oxybenzyl-2-Butanone	PDB ligand (possible)		-		PDB ligand (possible)
DB07542	5-AMINO-6-CYCLOHEXYL-4-HYDROXY-2-ISOBUTYL-HEXANOIC ACID	PDB ligand (possible)		-		PDB ligand (possible)
DB08740	CYCLOHEXYLMETHYL-2,3-DIHYDROXY-5-METHYL-HEXYLAMIDE	PDB ligand (possible)		-		PDB ligand (possible)
DB02216	S-Methylcysteine	PDB ligand (possible)		-		PDB ligand (possible)
DB03028	1h-Benoximidazole-2-Carboxylic Acid	PDB modified residue		-		PDB ligand (5MHO)
DB02235	L-methionine (R)-S-oxide	PDB modified residue		PMID: 9737846	PMID: 22312456	PDB structure with modified residue (1BA6) | "Methionine-35 of Aβ(1–42): Importance for Oxidative Stress in Alzheimer Disease"
DB01404	Ginseng	plant		PMID: 17436372	PMID: 30816465	"However, BAS found in ginseng can have a significant protective and inhibitory effect on the further development of AD, as shown by the foregoing review and general research data"
DB05767	Andrographolide	plant extract		-	PMID: 31181444	"In models of Alzheimer's disease (AD), andrographolide not only reduces Aβ aggregation, but suppresses neuroinflammatory response and synaptic dysfunction, which could be evidenced by the reversal of microglia-mediated production of pro-inflammatory cytokines as well as AD-associated decreases in synaptic proteins, such as postsynaptic membrane dense substance-95. "
DB00102	Becaplermin	protein based therapy		PMID: 7541796	PMID: 35301433	"It may therefore be possible to supplement PDGF-BB signalling to stabilise the cerebrovasculature in AD."
DB08888	Ocriplasmin	protein based therapy		-	PMID: 32694536 | PMID: 16908991	"Selection of mutant µplasmin for amyloid-β cleavage in vivo" | "Plasmin deficiency in Alzheimer's disease brains: causal or casual?"
DB00039	Palifermin	protein based therapy		PMID: 9094999	PMID: 32472396	"MicroRNA-107 Ameliorates Damage in a Cell Model of Alzheimer's Disease by Mediating the FGF7/FGFR2/PI3K/Akt Pathway"
DB03754	Tromethamine	proton acceptor		PMID: 8380642	PMID: 8380642	"The inhibition of the A beta P-channel current by these two substances depends on transmembrane potential, suggesting that the mechanism of blockade involves direct interaction between tromethamine (or Al3+) and sites within the A beta P channel. "
DB00448	Lansoprazole	proton pump inhibitor		PMID: 20110603	PMID: 20110603 | PMID: 23520537	Tau filament imaging | "Selective interaction of lansoprazole and astemizole with tau polymers: potential new clinical use in diagnosis of Alzheimer's disease" | "The proton-pump inhibitor lansoprazole enhances amyloid beta production"
DB05017	YSIL6	T-cell inhibitor		-

## Sheet: Table 2B
27 drugs from the study by Siavelis et al. 2016. The DrugBank ID is provided where it was available. No overlap with the results of the current study was found.
DrugBank ID	Name	Type
DB17034	Dacinostat	Experimental/inhibitor of HDAC
DB12565	THM-I-94 (Abexinostat)	−
DB12332	Rucaparib	Experimental/inhibitor of poly-ADP ribose polymerase (PARP)
DB06603	Panobinostat	Experimental/inhibitor of HDAC
DB06486	Enzastaurin	Experimental/inhibitor of PKCβ
DB05482	SN-38 (7-ethyl-10-hydroxycamptothecin)	Irinotecan metabolite/inhibitor of topoisomerase Ι
DB04297	Trichostatin-a	Antifungal/inhibitor of HDAC
DB03777	Bisindolylmaleimide	Experimental/inhibitor of PKC
DB03444	6-bromoindirubin-3'-oxime	Experimental/inhibitor of GSK3
DB03285	Isoliquiritigenin	Experimental/sirtuin activator
DB02587	Forskolin	Experimental/activator of adenylyl cyclase
DB02546	Vorinostat	Antineoplastic/inhibitor of HDAC
DB01156	Bupropion	Antidepressant/noradrenaline and dopamine reuptake inhibitor
DB01132	Pioglitazone	Antidiabetic/activator of PPAR-γ (peroxisome proliferator-activated receptor gamma)
DB01115	Nifedipine	Antihypertensive/calcium channel blocker
DB00810	Biperiden	Antiparkinson/anticholinergic
DB00250	Dapsone	Antimycobacterial/anti-inflammatory
DB00235	Milrinone	Cardiac stimulant/inhibitor of phosphodiesterase-3 (PDE3)
-	Rottlerin	Experimental/inhibitor of PKCδ
-	Skimmianine	Experimental/acetylcholinesterase inhibitor
-	BRD-K05331696	−
-	HC-toxin	Experimental/inhibitor of HDAC
-	KM-00927	−
-	THZ-2-98-01	−
-	PKCbeta-inhibitor	Experimental/inhibitor of PKCβ
-	Inhibitor BEC	Experimental/inhibitor of ARG
-	SB-216763	Experimental/inhibitor of GSK3

## Sheet: Table 2C
18 target genes from the study by Han et al. 2018. The gene name and the protein name are listed. Two proteins are found in our network.
Gene name	Protein name	In the network
A2M	Alpha−2‐macroglobulin	yes
HSPG2	Heparan sulfate proteoglycan 2	yes
ADAM12	ADAM metallopeptidase domain 12
APOD	Apolipoprotein D
C1QB	Complement C1q B chain
CD86	CD86 molecule
DNMBP	Dynamin binding protein
GABRG2	Gamma‐aminobutyric acid type A receptor gamma2 subunit
HLA‐B	Major histocompatibility complex, class I, B
IL−10	Interleukin 10
LEP	Leptin
MTTP	Microsomal triglyceride transfer protein
NEK4	NIMA related kinase 4
NOS1AP	Nitric oxide synthase 1 adaptor protein
PIK3C2A	Phosphatidylinositol−4‐phosphate 3‐kinase catalytic subunit type 2 alpha
RELN	Reelin
TARBP1	TAR (HIV−1) RNA binding protein 1
TF	Transferrin

## Sheet: Table 2D
32 drugs from the study by Lee et al. 2020. The DrugBank ID is provided where it was available, two drugs are found in our network.
DrugBank ID	Name	In the network
DB01229	Paclitaxel	yes
DB00746	Deferoxamine	yes
DB14681	Cortisone
DB13726	Sulfaguanidine
DB13340	Suloctidil
DB09002	Cloperastine
DB08985	Etilefrine
DB08814	Triflusal
DB08799	Antazoline
DB04818	Iproniazid
DB04570	Latamoxef
DB02266	Flufenamic acid
DB01083	Orlistat
DB01082	Streptomycin
DB01056	Tocainide
DB01037	Selegiline
DB00908	Quinidine
DB00890	Dienestrol
DB00687	Fludrocortisone
DB00605	Sulindac
DB00570	Vinblastine
DB00379	Mexiletine
DB00358	Mefloquine
DB00332	Ipratropium bromide
DB00328	Indometacin
DB00319	Piperacillin
DB00297	Bupivacaine
DB00273	Topiramate
DB00235	Milrinone
DB00214	Torasemide
DB00140	Riboflavin
-	Prestwick857

## Sheet: Table 2E
24 drugs from the study by Pend et al. 2020. No overlap with the results of the current study was found.
DrugBank ID	Name	Disease
DB03849	Cilomilast	Chronic obstructive pulmonary disease (COPD)
DB00990	Exemestane	Advanced breast cancer
DB00619	Imatinib	Leukaemia, malignant gastrointestinal stromal tumors (GIST)
DB00408	Loxapine	Psychotic disorders, such as schizophrenia
DB00393	Nimodipine	Neurologic outcome following subarachnoid hemorrhage (SAH)
DB00925	Phenoxybenzamine	Phaeochromocytoma, prostatic hypertrophy and essential hypertension
DB02010	Staurosporine	–
DB00675	Tamoxifen	Metastatic breast cancer and ductal carcinoma in situ
DB01199	Tubocurarine	Myasthenia gravis
DB00756	Hexachlorophene	Skin cleanser, gram-positive infection
DB00368	Norepinephrine	Vasodilatory shock states, critical hypotension
DB06393	Xaliproden	ALS and Alzheimer's disease
DB00983	Formoterol	Reversible obstructive airways disease, bronchospasm
DB01233	Metoclopramide	Gastroesophageal reflux disease (GERD), nausea and vomiting
DB11830	Mocetinostat	–
DB01180	Rescinnamine	Hypertension
DB01296	Glucosamine	Osteoarthritis
DB00323	Tolcapone	Parkinson's disease
DB00866	Alprenolol	Hypertension, angina and arrhythmia
DB00481	Raloxifene	Osteoporosis
DB00623	Fluphenazine	Psychotic disorders
DB01203	Nadolol	Arrhythmias, angina pectoris and hypertension
DB01149	Nefazodone	Depression
DB00514	Dextromethorphan	Dry cough

## Sheet: Table 2F
14 drugs from the study by Soleimani Zakeri et al. 2021. No overlap with the results of the current study was found.
DrugBank ID	Name
DB00675	Tamoxifen
DB00661	Verapamil
DB00009	Alteplase
DB00481	Raloxifene
DB00756	Hexachlorophene
DB00184	Nicotine
DB00363	Clozapine
DB00783	Estradiol
DB00396	Progesterone
DB01085	Pilocarpine
DB00997	Doxorubicin
DB00502	Haloperidol
DB00694	Daunorubicin
DB00406	Gentian violet

## Sheet: Table 2G
26 drugs from the study by Savva et al. 2022. The DrugBank ID is provided where it was available. No overlap with the results of the current study was found.
DrugBank ID	Name
DB16107	BI 2536
DB14065	Lomerizine
DB13393	Emetine
DB13351	Piperidolate
DB12131	Vinpocetine
DB06174	Noscapine
DB04946	Iloperidone
DB04910	Oxibendazole
DB04865	Omacetaxine mepesuccinate(Homoharringtonine)
DB04844	Tetrabenazine
DB04690	Camptothecin
DB01183	Naloxone
DB01103	Quinacrine (Mepacrine)
DB01044	Gatifloxacin
DB00882	Clomifene
DB00790	Perindopril
DB00715	Paroxetine
DB00593	Ethosuximide
-	emetine hydrochloride hydrate
-	brd-k80346834
-	Cephaeline (brd-k80348542)
-	Hydrocotarnine
-	ro 04-5595
-	scoulerine
-	pik-90
-	gr 32191 hydrochloride
